# Supplementary material for: Gene Regulatory Network Inference of Immunoresponsive Gene 1 (IRG1) Identifies Interferon Regulatory Factor 1 (IRF1) as Its Transcriptional Regulator in Mammalian Macrophages
Source: PLoS One. 2016 Feb 12;11(2):e0149050. doi: 10.1371/journal.pone.0149050 (PMC4752512; doi:10.1371/journal.pone.0149050)
Supplement: S1 Table — (XLSX) [file pone.0149050.s009.xlsx]

## Sheet: Primer Sequences
Gene	Primers
Mouse Irg1	Forward: 5`-GCAACATGATGCTCAAGTCTG-3`
	Reverse: 5`-TGCTCCTCCGAATGATACCA-3`
Mouse Irf1	Forward: 5`-TGATGGACTCAGCAGCTCTAC-3`
	Reverse: 5`-TATGCCACTCAGAGAGAC-3`
Mouse Cebpb	Forward: 5`-TTCGGGACTTGATGCAA-3`
	Reverse: 5`-CCGGCTGACAGTTACAC-3`
Mouse L27	Forward: 5`-ACATTGACGATGGCACCTC-3`
	Reverse: 5`-GCTTGGCGATCTTCTTCTTG-3`
Human IRG1	Forward: 5`-AGAAGCCCTGCCAAGGAGTCCAAA-3`
	Reverse: 5`-CCAGAGCTTCTCGGCACTTTGTCG-3`
Human IRF1	Forward: 5`-GCCATTCACACAGGCCGATA-3`
	Reverse: 5`-GAAAGTTGGCCTTCCAC-3`
Human L27	Forward: 5`-CTGGTGGCTGGAATTGAC-3`
	Reverse: 5`-ACAGAGTACCTTGTGGGC-3`
