# Supplementary material for: Gene Regulatory Network Inference of Immunoresponsive Gene 1 (IRG1) Identifies Interferon Regulatory Factor 1 (IRF1) as Its Transcriptional Regulator in Mammalian Macrophages
Source: PLoS One. 2016 Feb 12;11(2):e0149050. doi: 10.1371/journal.pone.0149050 (PMC4752512; doi:10.1371/journal.pone.0149050)
Supplement: S2 Table — (XLSX) [file pone.0149050.s010.xlsx]

## Sheet: Human
Transcription factor	Binding Position (strand)	CoreSim	MatSim	Sequence
AML1	800 (+)	0.949	0.956	tGCGGT
AML1	860 (-)	0.928	0.938	ACCTCa
AML1	900 (-)	1.0	1.0	ACCACa
AML1	936 (+)	0.92	0.931	tGGGGT
AML1	977 (-)	0.928	0.938	ACCTCa
AML1	1035 (-)	1.0	1.0	ACCACa
AML1	1373 (-)	0.92	0.931	ACCCCa
AML1	1387 (+)	0.928	0.938	tGAGGT
AML1	1963 (+)	0.92	0.931	tGGGGT
AML1	2585 (+)	0.92	0.931	tGGGGT
AML1	2835 (-)	0.92	0.931	ACCCCa
AML1	900 (-)	1.0	1.0	aCCACA
AML1	1035 (-)	1.0	1.0	aCCACA
AML1	899 (-)	1.0	0.993	cACCACa
AML1	1034 (-)	1.0	0.993	cACCACa
AML1	800 (+)	0.909	0.921	TGCGGt
AML1	900 (-)	1.0	1.0	aCCACA
AML1	1035 (-)	1.0	1.0	aCCACA
AML1	799 (-)	0.904	0.909	gTGCGGtgg
AML1	898 (+)	1.0	0.99	ccaCCACAc
AML1	1033 (+)	1.0	0.99	ccaCCACAc
CEBPB	174 (-)	0.996	0.962	ccATTTCcccatcc
CEBPB	270 (-)	0.981	0.952	atCTTTCcaaaaca
CEBPB	271 (-)	0.941	0.947	tcTTTCCaaaacat
CEBPB	304 (-)	0.972	0.961	acTTTTCttaagac
CEBPB	353 (+)	0.981	0.953	gagtgatGTAATgt
CEBPB	554 (-)	0.972	0.965	agTTTTCataacca
CEBPB	655 (+)	0.972	0.953	aattttaGAAAAtg
CEBPB	702 (-)	0.956	0.936	taTTTACaccatat
CEBPB	842 (+)	1.0	0.912	ggttcaaGCAATtc
CEBPB	1126 (-)	0.981	0.965	agCTTTCaaaaatc
CEBPB	1170 (-)	0.976	0.932	aaTTTGCtgcattt
CEBPB	1359 (-)	0.972	0.905	ccTTTTCagcaaga
CEBPB	1360 (+)	0.985	0.932	cttttcaGCAAGaa
CEBPB	1470 (-)	0.965	0.947	agATTCCaccacct
CEBPB	1723 (+)	1.0	0.911	ccatcacGCAATgc
CEBPB	1852 (+)	0.996	0.957	ttttttaGAAATta
CEBPB	1894 (+)	0.976	0.933	tagtggaGCAAAac
CEBPB	1908 (+)	0.976	0.951	tctttatGCAAAag
CEBPB	2014 (-)	0.976	0.921	gcTTTGCcacagca
CEBPB	2151 (+)	0.985	0.911	caatataGCAAGgt
CEBPB	2218 (-)	0.956	0.906	caTTTACtctatac
CEBPB	2472 (-)	0.996	0.933	ccATTTCtacaaaa
CEBPB	2588 (+)	0.965	0.918	ggttgtaGTAAGtc
CEBPB	2721 (+)	0.972	0.919	ctctggaGAAAAgc
CEBPB	2830 (-)	0.956	0.902	taTTTACcccaagg
CEBPB	2901 (+)	0.97	0.907	ggatcaaGCAACga
CEBPB	1360 (-)	0.996	0.95	cttttcAGCAAgaa
CEBPB	1894 (-)	0.996	0.936	tagtggAGCAAaac
CEBPB	1908 (-)	1.0	0.966	tctttaTGCAAaag
CEBPB	3 (+)	0.962	0.936	tcaaGTAATc
CEBPB	175 (-)	0.971	0.962	cATTTCccca
CEBPB	263 (+)	0.95	0.914	tacaGGAATc
CEBPB	271 (-)	0.965	0.958	tCTTTCcaaa
CEBPB	272 (-)	0.943	0.942	cTTTCCaaaa
CEBPB	305 (-)	0.964	0.963	cTTTTCttaa
CEBPB	356 (+)	0.962	0.954	tgatGTAATg
CEBPB	555 (-)	0.964	0.967	gTTTTCataa
CEBPB	658 (+)	0.964	0.957	tttaGAAAAt
CEBPB	703 (-)	0.955	0.951	aTTTACacca
CEBPB	845 (+)	1.0	0.967	tcaaGCAATt
CEBPB	1127 (-)	0.965	0.961	gCTTTCaaaa
CEBPB	1171 (-)	0.993	0.963	aTTTGCtgca
CEBPB	1267 (+)	0.964	0.942	taatGAAAAc
CEBPB	1360 (-)	0.964	0.942	cTTTTCagca
CEBPB	1363 (+)	0.993	0.975	ttcaGCAAGa
CEBPB	1471 (-)	0.95	0.948	gATTCCacca
CEBPB	1726 (+)	1.0	0.966	tcacGCAATg
CEBPB	1855 (+)	0.971	0.963	tttaGAAATt
CEBPB	1897 (+)	0.993	0.981	tggaGCAAAa
CEBPB	1911 (+)	0.993	0.991	ttatGCAAAa
CEBPB	2015 (-)	0.993	0.97	cTTTGCcaca
CEBPB	2154 (+)	0.993	0.957	tataGCAAGg
CEBPB	2219 (-)	0.955	0.934	aTTTACtcta
CEBPB	2295 (-)	0.944	0.925	tGTTCCatta
CEBPB	2473 (-)	0.971	0.952	cATTTCtaca
CEBPB	2591 (+)	0.956	0.94	tgtaGTAAGt
CEBPB	2724 (+)	0.964	0.956	tggaGAAAAg
CEBPB	2831 (-)	0.955	0.948	aTTTACccca
CEBPB	2904 (+)	0.994	0.962	tcaaGCAACg
CEBPB	2148 (+)	1.0	0.952	AGCCAata
CEBPD	175 (+)	0.986	0.954	cATTTCcccatc
CEBPD	354 (-)	0.977	0.976	agtgatGTAATg
CEBPD	843 (-)	1.0	0.917	gttcaaGCAATt
CEBPD	1471 (+)	0.963	0.934	gATTCCaccacc
CEBPD	1724 (-)	1.0	0.928	catcacGCAATg
CEBPD	177 (+)	0.956	0.936	TTTCCccat
CEBPD	273 (+)	0.956	0.948	TTTCCaaaa
CEBPD	274 (+)	0.933	0.934	TTCCAaaac
CEBPD	307 (+)	0.956	0.958	TTTCTtaag
CEBPD	355 (-)	0.943	0.923	gtgaTGTAA
CEBPD	557 (+)	0.958	0.962	TTTCAtaac
CEBPD	657 (-)	0.956	0.947	ttttAGAAA
CEBPD	705 (+)	0.943	0.925	TTACAccat
CEBPD	785 (+)	0.999	0.906	TTGCCcagg
CEBPD	844 (-)	0.998	0.935	ttcaAGCAA
CEBPD	1129 (+)	0.958	0.949	TTTCAaaaa
CEBPD	1173 (+)	0.998	0.958	TTGCTgcat
CEBPD	1266 (-)	0.958	0.915	ctaaTGAAA
CEBPD	1362 (+)	0.958	0.915	TTTCAgcaa
CEBPD	1362 (-)	0.998	0.976	tttcAGCAA
CEBPD	1473 (+)	0.933	0.914	TTCCAccac
CEBPD	1725 (-)	0.999	0.945	atcaCGCAA
CEBPD	1854 (-)	0.956	0.947	ttttAGAAA
CEBPD	1873 (-)	0.998	0.901	tctgAGCAA
CEBPD	1896 (-)	0.998	0.969	gtggAGCAA
CEBPD	1910 (-)	1.0	0.991	tttaTGCAA
CEBPD	2017 (+)	0.999	0.96	TTGCCacag
CEBPD	2153 (-)	0.998	0.947	atatAGCAA
CEBPD	2221 (+)	0.941	0.906	TTACTctat
CEBPD	2475 (+)	0.956	0.92	TTTCTacaa
CEBPD	2590 (-)	0.941	0.908	ttgtAGTAA
CEBPD	2723 (-)	0.956	0.931	ctggAGAAA
CEBPD	2833 (+)	0.942	0.915	TTACCccaa
CEBPD	2903 (-)	0.998	0.944	atcaAGCAA
CEBPD	2991 (-)	0.999	0.96	ctgtGGCAA
CEBPG	1082 (-)	0.907	0.913	attttTAAATtat
CEBPG	88 (+)	0.92	0.902	tattcaACAAGt
CEBPG	156 (+)	0.928	0.912	tcttggCCAATg
CEBPG	175 (-)	1.0	0.981	cATTTCcccatc
CEBPG	271 (-)	0.962	0.923	tCTTTCcaaaac
CEBPG	354 (+)	0.926	0.912	agtgatGTAATg
CEBPG	555 (-)	0.904	0.92	gTTTTCataacc
CEBPG	655 (-)	0.977	0.91	aATTTTagaaaa
CEBPG	657 (+)	0.977	0.943	ttttagAAAATg
CEBPG	843 (+)	0.982	0.917	gttcaaGCAATt
CEBPG	913 (-)	0.977	0.901	aATTTTtgtatt
CEBPG	1081 (+)	0.931	0.921	tattttTAAATt
CEBPG	1081 (-)	0.977	0.949	tATTTTtaaatt
CEBPG	1127 (-)	0.962	0.916	gCTTTCaaaaat
CEBPG	1128 (+)	0.977	0.916	ctttcaAAAATc
CEBPG	1471 (-)	0.917	0.919	gATTCCaccacc
CEBPG	1488 (+)	0.977	0.908	gctgtgAAAATt
CEBPG	1724 (+)	0.982	0.953	catcacGCAATg
CEBPG	1853 (+)	1.0	0.936	tttttaGAAATt
CEBPG	2473 (-)	1.0	0.922	cATTTCtacaaa
CEBPG	2948 (+)	0.92	0.905	tattctACAAGg
CFOS	542 (+)	1.0	0.922	TGACTact
CFOS	616 (-)	1.0	0.916	tcaAGTCA
CFOS	1159 (+)	0.943	0.947	TGACAcat
CFOS	2315 (-)	1.0	0.914	aatAGTCA
CFOS	2336 (-)	1.0	0.958	ctaAGTCA
CFOS	2595 (-)	1.0	0.954	gtaAGTCA
CFOS	2975 (+)	1.0	0.913	TGACTagg
EGR1	138 (+)	1.0	0.934	ctCTTCCtg
EGR1	2127 (-)	1.0	0.948	acGGAAGtg
EGR1	2881 (+)	1.0	1.0	caCTTCCgg
EGR1	799 (-)	1.0	0.968	gtGCGGT
EGR2	451 (+)	0.986	0.949	ctCCCTCc
EGR2	464 (+)	1.0	0.96	ctCACACc
EGR2	776 (+)	0.998	0.958	ctCACTCt
EGR2	792 (-)	0.986	0.949	gGCGGGag
EGR2	796 (-)	0.998	0.959	gGAGTGcg
EGR2	855 (+)	0.988	0.95	ctCCCACc
EGR2	902 (+)	0.997	0.955	caCACCCg
EGR2	1338 (-)	0.998	0.998	gGAGTGgg
EGR2	1640 (+)	0.986	0.945	caCCCGCa
EGR2	1688 (+)	0.988	0.95	ctCCCACa
EGR2	1800 (+)	0.988	0.95	ctCCCACa
EGR2	1817 (+)	1.0	0.96	ctCACACa
EGR2	2519 (+)	0.998	0.955	caCACGCc
EGR2	2556 (-)	0.988	0.95	gGTGGGag
EGR2	2754 (-)	0.998	0.998	aGAGTGgg
EGR2	2921 (+)	0.985	0.948	ctCCCCCt
EGR3	65 (+)	1.0	0.936	GTGGGa
EGR3	588 (-)	0.915	0.92	aCCAAC
EGR3	856 (-)	1.0	0.936	tCCCAC
EGR3	893 (-)	1.0	1.0	aCCCAC
EGR3	1341 (+)	1.0	0.936	GTGGGg
EGR3	1561 (+)	1.0	1.0	GTGGGt
EGR3	1689 (-)	1.0	0.936	tCCCAC
EGR3	1801 (-)	1.0	0.936	tCCCAC
EGR3	1962 (+)	1.0	0.936	GTGGGg
EGR3	2043 (+)	1.0	0.936	GTGGGa
EGR3	2414 (+)	1.0	0.979	GTGGGc
EGR3	2557 (+)	1.0	0.936	GTGGGa
EGR3	2757 (+)	1.0	0.936	GTGGGg
ELF1	139 (-)	1.0	0.901	tcTTCCTgtgtt
ELF1	2287 (-)	1.0	0.916	atTTCCTatgtt
ELF1	140 (-)	1.0	1.0	cTTCCT
ELF1	867 (-)	1.0	1.0	cTTCCT
ELF1	1116 (-)	1.0	0.931	tTTCCT
ELF1	2128 (+)	0.92	0.927	CGGAAg
ELF1	2288 (-)	1.0	0.931	tTTCCT
ELF1	2870 (-)	1.0	1.0	cTTCCT
ELF1	2883 (-)	0.92	0.927	cTTCCG
ELF1	2881 (-)	1.0	0.926	caCTTCCggatc
ELF1	2126 (-)	1.0	0.907	taCGGAAgt
ELF1	2882 (+)	1.0	0.983	acTTCCGga
ELF1	138 (-)	1.0	0.942	ctCTTCCtgtgtt
ELF1	865 (-)	1.0	0.922	agCTTCCtgagta
ELF1	2881 (-)	1.0	0.96	caCTTCCggatca
ETS1	138 (-)	0.974	0.941	ctctTCCTGt
ETS1	264 (+)	0.974	0.906	aCAGGAatct
ETS1	865 (-)	0.974	0.961	agctTCCTGa
ETS1	1291 (-)	0.949	0.941	tgctTCCAGa
ETS1	1737 (-)	0.974	0.906	tgtgTCCTGt
ETS1	2109 (-)	0.974	0.907	gggtTCCTGg
ETS1	2881 (-)	1.0	0.995	cactTCCGGa
ETS1	137 (-)	0.993	0.976	cctcTTCCTgtgt
ETS1	174 (-)	0.979	0.949	ccatTTCCCcatc
ETS1	262 (+)	0.993	0.969	ctacAGGAAtctt
ETS1	387 (-)	0.96	0.938	gcaaATCCAttct
ETS1	487 (-)	0.983	0.947	ttgcTTCCActtc
ETS1	591 (+)	0.979	0.935	aacaGGGAAgagc
ETS1	864 (-)	0.993	0.966	cagcTTCCTgagt
ETS1	1104 (-)	0.971	0.958	ttatATCCTtttt
ETS1	1113 (-)	0.993	0.938	ttttTTCCTacta
ETS1	1276 (-)	0.971	0.948	cagaATCCTgtgc
ETS1	1290 (-)	0.983	0.955	atgcTTCCAgagg
ETS1	1299 (-)	0.983	0.947	gaggTTCCAtttc
ETS1	1353 (-)	0.993	0.959	aatgTTCCTtttc
ETS1	1985 (-)	0.979	0.949	actcTTCCCttta
ETS1	2078 (+)	0.971	0.942	caagAGGATgatt
ETS1	2108 (-)	0.993	0.948	tgggTTCCTggga
ETS1	2124 (+)	1.0	0.973	actaCGGAAgtgt
ETS1	2285 (-)	0.993	0.971	taatTTCCTatgt
ETS1	2293 (-)	0.983	0.95	tatgTTCCAttat
ETS1	2431 (+)	0.993	0.947	gcctAGGAAtttg
ETS1	2818 (-)	0.979	0.938	catcTTCCCtggt
ETS1	2867 (-)	0.993	0.945	gtgcTTCCTtgga
ETS1	2880 (-)	1.0	0.985	gcacTTCCGgatc
ETS1	2883 (+)	0.977	0.947	cttcCGGATcatg
ETS1	133 (-)	1.0	0.917	tgctcctcTTCCTgt
ETS1	860 (-)	1.0	0.902	acctcagcTTCCTga
ETS1	824 (-)	0.926	0.901	tgcaacCTCCGcctcc
ETS1	2123 (+)	1.0	0.951	cactaCGGAAgtgttt
ETS1	2878 (-)	1.0	0.979	gagcacTTCCGgatca
ETS1	125 (+)	1.0	0.93	tGGAAGg
ETS1	139 (-)	1.0	0.99	tCTTCCt
ETS1	266 (+)	0.918	0.916	aGGAATc
ETS1	489 (-)	1.0	0.931	gCTTCCa
ETS1	595 (+)	1.0	0.932	gGGAAGa
ETS1	866 (-)	1.0	0.992	gCTTCCt
ETS1	1115 (-)	0.926	0.922	tTTTCCt
ETS1	1292 (-)	1.0	0.931	gCTTCCa
ETS1	1355 (-)	0.924	0.92	tGTTCCt
ETS1	1705 (-)	1.0	0.934	gCTTCCc
ETS1	1987 (-)	1.0	0.932	tCTTCCc
ETS1	2110 (-)	0.924	0.922	gGTTCCt
ETS1	2128 (+)	1.0	0.964	cGGAAGt
ETS1	2287 (-)	0.926	0.932	aTTTCCt
ETS1	2435 (+)	0.918	0.924	aGGAATt
ETS1	2820 (-)	1.0	0.932	tCTTCCc
ETS1	2869 (-)	1.0	0.992	gCTTCCt
ETS1	2882 (-)	1.0	0.964	aCTTCCg
ETS1	2126 (+)	0.927	0.909	tACGGAagtg
ETS1	2881 (-)	1.0	0.971	cactTCCGGa
ETS1	2126 (+)	1.0	0.925	taCGGAAgtg
ETS1	2881 (-)	1.0	0.969	cacTTCCGga
ETS1	136 (+)	1.0	0.969	tcctcTTCCTgtgtt
ETS1	863 (+)	1.0	0.93	tcagcTTCCTgagta
ETS2	124 (-)	1.0	0.931	ttGGAAG
ETS2	140 (+)	1.0	1.0	CTTCCtg
ETS2	183 (+)	0.929	0.915	CATCCag
ETS2	265 (-)	0.928	0.933	caGGAAT
ETS2	490 (+)	1.0	0.943	CTTCCac
ETS2	594 (-)	1.0	0.956	agGGAAG
ETS2	867 (+)	1.0	1.0	CTTCCtg
ETS2	1293 (+)	1.0	0.981	CTTCCag
ETS2	1706 (+)	1.0	0.956	CTTCCct
ETS2	1988 (+)	1.0	0.956	CTTCCct
ETS2	2127 (-)	1.0	0.954	acGGAAG
ETS2	2543 (-)	0.941	0.931	cgGGAGG
ETS2	2821 (+)	1.0	0.956	CTTCCct
ETS2	2870 (+)	1.0	0.971	CTTCCtt
ETS2	2883 (+)	1.0	0.983	CTTCCgg
ETS2	2126 (+)	1.0	0.945	taCGGAAgtg
ETS2	2881 (-)	1.0	0.979	cacTTCCGga
FOS	542 (+)	1.0	0.922	TGACTact
FOS	616 (-)	1.0	0.916	tcaAGTCA
FOS	1159 (+)	0.943	0.947	TGACAcat
FOS	2315 (-)	1.0	0.914	aatAGTCA
FOS	2336 (-)	1.0	0.958	ctaAGTCA
FOS	2595 (-)	1.0	0.954	gtaAGTCA
FOS	2975 (+)	1.0	0.913	TGACTagg
FOS	162 (-)	1.0	0.951	CCAATggca
FOS	238 (-)	1.0	0.912	CCAATccat
FOS	1060 (+)	0.979	0.925	attgATTCAgc
FOS	1060 (-)	0.975	0.928	atTGATTcagc
FOXO4	14 (-)	1.0	0.955	tacaTGTTTtt
FOXO4	90 (+)	0.941	0.927	ttCAACAagtt
FOXO4	277 (+)	1.0	0.941	caAAACAttag
FOXO4	663 (-)	1.0	0.974	aaaaTGTTTag
FOXO4	693 (-)	1.0	0.94	aacaTGTTTta
FOXO4	726 (-)	0.941	0.927	attaTGTTGat
FOXO4	1271 (+)	1.0	0.946	gaAAACAgaat
FOXO4	2130 (-)	1.0	0.914	gaagTGTTTca
FOXO4	2482 (+)	1.0	0.965	aaAAACAaaaa
FOXO4	2489 (+)	1.0	0.952	aaAAACAtaaa
FOXO4	2653 (+)	1.0	0.97	aaAAACAaaca
FOXO4	2657 (+)	1.0	0.943	acAAACAaaca
FOXO4	2661 (+)	1.0	0.94	acAAACAaata
FOXO4	2669 (+)	1.0	0.979	atAAACAgaaa
FOXO4	2804 (+)	1.0	0.982	atAAACAgtta
FOXO4	2669 (+)	1.0	0.923	atAAACA
FOXO4	2804 (+)	1.0	0.923	atAAACA
GATA3	24 (-)	0.985	0.966	tcTTATCta
GATA3	112 (-)	0.954	0.948	caTCATCat
GATA3	180 (-)	0.969	0.962	ccCCATCca
GATA3	195 (+)	0.974	0.967	ggGATACtg
GATA3	237 (-)	0.977	0.953	tcCAATCca
GATA3	532 (-)	0.985	0.964	taTTATCtg
GATA3	710 (-)	0.977	0.973	ccATATCcc
GATA3	732 (+)	0.977	0.951	ttGATATca
GATA3	733 (-)	0.977	0.951	tgATATCaa
GATA3	932 (+)	0.969	0.97	gaGATGGgg
GATA3	1016 (+)	0.962	0.954	ggGATTAcg
GATA3	1072 (-)	0.977	0.95	tgCAATCaa
GATA3	1104 (-)	0.977	0.95	ttATATCct
GATA3	1418 (+)	1.0	0.966	ttGATAGct
GATA3	1653 (-)	1.0	0.992	ctCTATCac
GATA3	1778 (+)	0.985	0.956	aaGATAAac
GATA3	1868 (-)	0.953	0.948	ctAAATCtg
GATA3	2000 (-)	1.0	0.969	gtCTATCac
GATA3	2056 (+)	0.959	0.955	caGATCGtg
GATA3	2187 (+)	0.985	0.965	gaGATAAaa
GATA3	2271 (-)	0.977	0.968	ctATATCat
GATA3	2300 (-)	0.985	0.981	caTTATCtg
GATA3	2379 (-)	0.977	0.959	tcATATCtg
GATA3	2512 (+)	1.0	0.976	gtGATAGca
GATA3	2693 (-)	0.977	0.959	taATATCtc
GATA3	2801 (+)	0.985	0.958	gaGATAAac
GATA3	2985 (-)	1.0	0.977	ttCTATCtg
GATA3	24 (-)	1.0	0.971	tcTTATCtag
GATA3	532 (-)	1.0	0.972	taTTATCtga
GATA3	761 (+)	0.917	0.904	taaGATGAga
GATA3	1777 (+)	1.0	0.936	gaaGATAAac
GATA3	2186 (+)	1.0	0.998	agaGATAAaa
GATA3	2300 (-)	1.0	0.937	caTTATCtga
GATA3	2800 (+)	1.0	0.957	agaGATAAac
GATA3	24 (-)	0.958	0.911	tcTTATCtag
GATA3	354 (+)	0.955	0.906	agtGATGTaa
GATA3	532 (-)	0.958	0.932	taTTATCtga
GATA3	733 (-)	0.981	0.908	tgATATCaat
GATA3	1104 (-)	0.981	0.906	ttATATCctt
GATA3	1259 (+)	0.915	0.931	agaGATCCta
GATA3	2186 (+)	0.958	0.953	agaGATAAaa
GATA3	2379 (-)	0.981	0.964	tcATATCtgt
GATA3	2693 (-)	0.981	0.949	taATATCtca
GATA3	26 (-)	1.0	1.0	tTATCT
GATA3	534 (-)	1.0	1.0	tTATCT
GATA3	733 (+)	0.942	0.91	TGATAt
GATA3	735 (-)	0.942	0.91	aTATCA
GATA3	1419 (+)	0.942	0.914	TGATAg
GATA3	1655 (-)	0.942	0.914	cTATCA
GATA3	1779 (+)	1.0	1.0	AGATAa
GATA3	2002 (-)	0.942	0.914	cTATCA
GATA3	2188 (+)	1.0	1.0	AGATAa
GATA3	2273 (-)	0.942	0.91	aTATCA
GATA3	2302 (-)	1.0	1.0	tTATCT
GATA3	2381 (-)	1.0	0.966	aTATCT
GATA3	2513 (+)	0.942	0.914	TGATAg
GATA3	2695 (-)	1.0	0.966	aTATCT
GATA3	2802 (+)	1.0	1.0	AGATAa
GATA3	2987 (-)	1.0	0.97	cTATCT
IK	591 (+)	1.0	0.916	aacaGGGAAgagc
IK	2113 (+)	1.0	0.947	tcctGGGAAccac
IK	2818 (-)	1.0	0.91	catcTTCCCtggt
IK	63 (+)	1.0	0.974	cagTGGGAtgaa
IK	175 (-)	0.956	0.945	cattTCCCCatc
IK	191 (+)	1.0	0.968	accTGGGAtact
IK	325 (-)	0.956	0.922	tggcTCCCCatt
IK	448 (-)	0.969	0.922	aaacTCCCTcca
IK	468 (-)	1.0	0.952	caccTCCCAgcc
IK	591 (+)	0.969	0.95	aacAGGGAagag
IK	711 (-)	1.0	0.97	cataTCCCAtat
IK	791 (+)	0.978	0.944	aggCGGGAgtgc
IK	833 (-)	1.0	0.951	cgccTCCCAggt
IK	852 (-)	1.0	0.952	attcTCCCAcct
IK	877 (+)	1.0	0.982	agcTGGGAttac
IK	1000 (-)	1.0	0.972	ggtcTCCCAaag
IK	1012 (+)	1.0	0.981	tgcTGGGAttac
IK	1202 (+)	0.969	0.933	attAGGGAgtag
IK	1310 (+)	0.956	0.915	tctGGGGAgagt
IK	1340 (+)	0.956	0.923	agtGGGGAccag
IK	1409 (+)	1.0	0.967	attTGGGActtg
IK	1670 (-)	0.969	0.94	ggtgTCCCTtgc
IK	1685 (-)	1.0	0.953	ctccTCCCAcaa
IK	1704 (-)	0.969	0.951	tgctTCCCTcca
IK	1797 (-)	1.0	0.966	gtgcTCCCAcat
IK	1968 (-)	0.969	0.946	tgtaTCCCTgtc
IK	1986 (-)	0.969	0.948	ctctTCCCTtta
IK	2041 (+)	1.0	0.972	aagTGGGAcacc
IK	2113 (+)	1.0	0.98	tccTGGGAacca
IK	2387 (-)	1.0	0.981	gtaaTCCCAgca
IK	2528 (-)	1.0	0.959	atagTCCCAgct
IK	2540 (+)	0.978	0.936	actCGGGAggct
IK	2555 (+)	1.0	0.951	aggTGGGAggat
IK	2756 (+)	0.956	0.937	agtGGGGAtgta
IK	2781 (-)	0.969	0.941	gctcTCCCTagg
IK	2819 (-)	0.969	0.948	atctTCCCTggt
IK	2918 (-)	0.956	0.912	ctccTCCCCctt
IK	2932 (+)	0.956	0.921	acaGGGGAgagc
IK	469 (-)	1.0	0.989	acCTCCCagc
IK	834 (-)	1.0	0.979	gcCTCCCagg
IK	853 (-)	1.0	0.962	ttCTCCCacc
IK	1001 (-)	1.0	0.976	gtCTCCCaaa
IK	1686 (-)	1.0	0.986	tcCTCCCaca
IK	1798 (-)	1.0	0.945	tgCTCCCaca
IK	2541 (+)	1.0	0.926	ctcGGGAGgc
IK	2556 (+)	1.0	0.986	ggtGGGAGga
IK	2782 (-)	1.0	0.902	ctCTCCCtag
IK	66 (+)	1.0	0.983	TGGGAtg
IK	177 (-)	0.951	0.934	ttTCCCC
IK	194 (+)	1.0	0.978	TGGGAta
IK	327 (-)	0.951	0.943	gcTCCCC
IK	450 (-)	0.95	0.943	acTCCCT
IK	470 (-)	1.0	1.0	ccTCCCA
IK	594 (+)	0.95	0.938	AGGGAag
IK	713 (-)	1.0	0.978	taTCCCA
IK	794 (+)	0.948	0.942	CGGGAgt
IK	835 (-)	1.0	1.0	ccTCCCA
IK	854 (-)	1.0	0.995	tcTCCCA
IK	880 (+)	1.0	0.974	TGGGAtt
IK	1002 (-)	1.0	0.995	tcTCCCA
IK	1015 (+)	1.0	0.974	TGGGAtt
IK	1205 (+)	0.95	0.943	AGGGAgt
IK	1313 (+)	0.951	0.948	GGGGAga
IK	1343 (+)	0.951	0.92	GGGGAcc
IK	1412 (+)	1.0	0.968	TGGGAct
IK	1672 (-)	0.95	0.923	tgTCCCT
IK	1687 (-)	1.0	1.0	ccTCCCA
IK	1706 (-)	0.95	0.938	ctTCCCT
IK	1799 (-)	1.0	0.99	gcTCCCA
IK	1970 (-)	0.95	0.929	taTCCCT
IK	1988 (-)	0.95	0.938	ctTCCCT
IK	2044 (+)	1.0	0.972	TGGGAca
IK	2116 (+)	1.0	0.976	TGGGAac
IK	2389 (-)	1.0	0.974	aaTCCCA
IK	2530 (-)	1.0	0.968	agTCCCA
IK	2543 (+)	0.948	0.95	CGGGAgg
IK	2558 (+)	1.0	1.0	TGGGAgg
IK	2759 (+)	0.951	0.936	GGGGAtg
IK	2783 (-)	0.95	0.946	tcTCCCT
IK	2821 (-)	0.95	0.938	ctTCCCT
IK	2920 (-)	0.951	0.953	ccTCCCC
IK	2935 (+)	0.951	0.948	GGGGAga
IRF1	1274 (-)	0.904	0.933	AACAGaa
IRF1	1506 (+)	0.98	0.986	ttCAGTT
IRF1	1942 (-)	0.904	0.933	AACAGaa
IRF1	2672 (-)	0.904	0.933	AACAGaa
IRF1	2668 (+)	0.992	0.955	aataaacAGAAAaa
IRF4	638 (-)	1.0	0.973	aaTTTTC
IRF4	662 (+)	1.0	0.964	GAAAAtg
IRF4	676 (+)	0.971	0.94	GAAACtg
IRF4	1493 (+)	1.0	0.973	GAAAAtt
IRF4	1859 (+)	0.981	0.984	GAAATta
IRF4	2039 (+)	1.0	0.964	GAAAGtg
IRF4	2285 (-)	0.981	0.984	taATTTC
IRF4	1061 (+)	0.976	0.96	ttgATTCAg
IRF4	1061 (-)	0.976	0.962	tTGATTcag
IRF4	137 (-)	1.0	0.956	cctCTTCCt
IRF4	595 (+)	1.0	0.914	gGGAAGagc
IRF4	1684 (-)	0.93	0.908	cctCCTCCc
IRF4	1985 (-)	1.0	0.914	actCTTCCc
IRF4	2917 (-)	0.93	0.937	tctCCTCCc
IRF4	1501 (-)	1.0	0.916	gtAACTT
IRF4	2855 (-)	1.0	0.916	gtAACTT
JUN	291 (+)	0.953	0.929	TGACCa
JUN	336 (+)	0.958	0.938	TGACAt
JUN	375 (-)	0.953	0.925	cGGTCA
JUN	542 (+)	1.0	0.975	TGACTa
JUN	618 (-)	1.0	0.979	aAGTCA
JUN	975 (+)	0.953	0.933	TGACCt
JUN	1043 (-)	0.953	0.929	tGGTCA
JUN	1159 (+)	0.958	0.959	TGACAc
JUN	1404 (+)	0.953	0.929	TGACCa
JUN	2053 (+)	0.958	0.93	TGACAg
JUN	2317 (-)	1.0	0.975	tAGTCA
JUN	2338 (-)	1.0	0.979	aAGTCA
JUN	2597 (-)	1.0	0.979	aAGTCA
JUN	2641 (+)	0.953	0.933	TGACCt
JUN	2736 (-)	0.953	0.929	tGGTCA
JUN	2975 (+)	1.0	0.975	TGACTa
JUN	1061 (-)	0.923	0.935	ttgATTCA
JUN	1062 (+)	0.903	0.918	TGATTcag
JUN	2336 (-)	1.0	0.96	ctaAGTCA
JUN	2595 (-)	1.0	0.96	gtaAGTCA
JUN	1062 (+)	0.915	0.932	TGATTcag
JUN	1159 (+)	0.934	0.947	TGACAcat
JUN	2336 (-)	1.0	0.939	ctaAGTCA
JUN	2595 (-)	1.0	0.939	gtaAGTCA
JUN	352 (+)	1.0	0.918	agagTGATGtaat
JUN	1056 (+)	0.97	0.936	gaacatTGATTcag
JUN	1061 (-)	0.968	0.931	ttgATTCAgcatgc
JUN	1059 (+)	0.95	0.927	catTGATTcag
JUN	1061 (-)	0.945	0.924	ttgATTCAgca
LEF1	320 (-)	1.0	0.93	caCTTTGgct
LEF1	1004 (+)	1.0	0.936	tccCAAAGtg
LEF1	2013 (-)	1.0	0.922	agCTTTGcca
LEF1	2462 (+)	1.0	0.926	tggCAAAGac
LEF1	321 (-)	1.0	0.957	aCTTTGg
LEF1	1006 (+)	1.0	0.957	cCAAAGt
LEF1	2014 (-)	1.0	0.956	gCTTTGc
LEF1	2464 (+)	1.0	0.957	gCAAAGa
LEF1	321 (-)	1.0	0.96	aCTTTGg
LEF1	1006 (+)	1.0	0.96	cCAAAGt
LEF1	2014 (-)	1.0	0.963	gCTTTGc
LEF1	2464 (+)	1.0	0.962	gCAAAGa
LEF1	321 (-)	1.0	0.949	aCTTTGgctcc
LEF1	1002 (+)	1.0	0.95	tctccCAAAGt
LEF1	2014 (-)	1.0	0.943	gCTTTGccaca
LEF1	2460 (+)	1.0	0.945	catggCAAAGa
MZF1	179 (-)	1.0	0.985	TCCCCatc
MZF1	329 (-)	1.0	0.987	TCCCCatt
MZF1	1310 (+)	1.0	0.979	tctGGGGA
MZF1	1340 (+)	1.0	1.0	agtGGGGA
MZF1	2756 (+)	1.0	1.0	agtGGGGA
MZF1	2922 (-)	1.0	0.983	TCCCCctt
MZF1	228 (-)	1.0	0.953	ctaCCCCTctcca
MZF1	1757 (-)	1.0	0.935	ctgCCCCTcaact
MZF1	178 (-)	1.0	0.993	tTCCCCa
MZF1	328 (-)	1.0	1.0	cTCCCCa
MZF1	1312 (+)	1.0	1.0	tGGGGAg
MZF1	1342 (+)	1.0	0.989	tGGGGAc
MZF1	2758 (+)	1.0	0.986	tGGGGAt
MZF1	2921 (-)	1.0	0.977	cTCCCCc
MZF1	2934 (+)	1.0	0.974	aGGGGAg
NFATC2	272 (+)	1.0	0.928	cTTTCCa
NFATC2	1115 (+)	1.0	0.959	tTTTCCt
NFATC2	2295 (+)	0.907	0.918	tGTTCCa
POU2F1	553 (+)	0.959	0.93	aagttTTCATaa
POU2F1	1267 (-)	0.959	0.929	taATGAAaacag
POU2F1	1911 (-)	1.0	0.964	ttATGCAaaagt
POU2F1	555 (+)	0.973	0.927	gTTTTCata
POU2F1	1268 (-)	0.973	0.924	aatGAAAAc
POU2F1	1912 (-)	1.0	0.958	tatGCAAAa
POU2F1	2685 (-)	0.925	0.946	tatGCTAAt
POU2F1	554 (-)	0.98	0.94	agttTTCAT
POU2F1	1269 (+)	0.98	0.939	ATGAAaaca
POU2F1	1913 (+)	1.0	0.961	ATGCAaaag
POU2F1	2686 (+)	0.914	0.943	ATGCTaata
POU4F1	284 (+)	0.932	0.913	ttAGTTCtgac
POU4F1	912 (+)	0.933	0.923	taATTTTtgta
POU4F1	1087 (+)	0.986	0.954	taAATTAttga
POU4F1	1130 (-)	0.933	0.912	ttcaAAAATca
POU4F1	1536 (-)	0.933	0.942	tgcaAAAATaa
POU4F1	2662 (-)	0.96	0.924	caaaCAAATaa
POU4F1	2842 (-)	1.0	0.914	ggagTAAATaa
POU4F1	532 (+)	1.0	0.92	TATTAtctga
POU4F1	549 (+)	0.946	0.927	TCTTAagttt
POU4F1	630 (-)	0.928	0.915	taattTAAAA
POU4F1	650 (+)	0.928	0.911	TTTTAaattt
POU4F1	684 (-)	1.0	0.995	tcaatTAATA
POU4F1	1084 (+)	0.928	0.915	TTTTAaatta
RARA	2637 (-)	1.0	0.911	agcaTGACCttgtctt
RARG	92 (-)	0.93	0.928	caacaaGTTCA
RARG	967 (+)	0.93	0.931	TGAACtgctga
RARG	975 (+)	1.0	0.97	TGACCtcaagt
RARG	2641 (+)	1.0	0.976	TGACCttgtct
SOX4	781 (-)	0.905	0.915	tCTGTT
SOX4	1274 (+)	0.905	0.915	AACAGa
SOX4	1942 (+)	0.905	0.915	AACAGa
SOX4	2485 (+)	1.0	1.0	AACAAa
SOX4	2632 (+)	0.905	0.915	AACAGa
SOX4	2656 (+)	1.0	1.0	AACAAa
SOX4	2660 (+)	1.0	1.0	AACAAa
SOX4	2664 (+)	1.0	1.0	AACAAa
SOX4	2672 (+)	0.905	0.915	AACAGa
SOX4	2665 (-)	1.0	0.906	ACAAAta
SOX4	2954 (-)	0.908	0.92	ACAAGga
SP1	472 (-)	0.962	0.918	tccCAGCCtt
SP1	2917 (-)	0.949	0.906	tctCCTCCcc
SP1	466 (-)	0.964	0.902	cacaCCTCCcagc
SP1	1683 (-)	0.964	0.916	tcctCCTCCcaca
SP1	2916 (-)	0.964	0.929	atctCCTCCccct
SP1	1685 (+)	0.972	0.908	ctCCTCCcac
SP1	2918 (+)	0.972	0.929	ctCCTCCccc
SP1	900 (+)	0.977	0.939	accaCACCCgg
SP1	158 (+)	1.0	0.937	ttggCCAATggcactgccatt
SP1	2146 (+)	1.0	0.912	ccagCCAATatagcaaggtaa
SP1	439 (+)	1.0	0.907	AAAGGag
SP1	1571 (+)	1.0	0.952	AAAGGgt
SP1	1990 (-)	1.0	0.942	tcCCTTT
SP1	2924 (-)	1.0	1.0	ccCCTTT
SP1	2917 (+)	0.985	0.93	tctCCTCCccc
SPI1	172 (-)	0.95	0.931	tgccaTTTCCccatcca
SPI1	485 (-)	1.0	0.933	ccttgCTTCCacttcta
SPI1	589 (+)	1.0	0.906	ccaacagGGAAGagcag
SPI1	1983 (-)	1.0	0.904	acactCTTCCctttaaa
SPI1	2878 (-)	1.0	0.949	gagcaCTTCCggatcat
SPI1	140 (-)	1.0	1.0	cTTCCT
SPI1	266 (+)	1.0	0.965	AGGAAt
SPI1	595 (+)	0.919	0.922	GGGAAg
SPI1	867 (-)	1.0	1.0	cTTCCT
SPI1	1116 (-)	1.0	0.974	tTTCCT
SPI1	1356 (-)	1.0	0.972	gTTCCT
SPI1	1706 (-)	0.919	0.922	cTTCCC
SPI1	1988 (-)	0.919	0.922	cTTCCC
SPI1	2111 (-)	1.0	0.972	gTTCCT
SPI1	2128 (+)	0.911	0.914	CGGAAg
SPI1	2288 (-)	1.0	0.974	tTTCCT
SPI1	2435 (+)	1.0	0.965	AGGAAt
SPI1	2821 (-)	0.919	0.922	cTTCCC
SPI1	2870 (-)	1.0	1.0	cTTCCT
SPI1	2883 (-)	0.911	0.914	cTTCCG
SPI1	138 (-)	1.0	0.939	ctcTTCCTgt
SPI1	175 (-)	1.0	0.977	catTTCCCca
SPI1	264 (+)	1.0	0.941	acAGGAAtct
SPI1	488 (-)	0.986	0.955	tgcTTCCAct
SPI1	865 (-)	1.0	0.947	agcTTCCTga
SPI1	1291 (-)	0.986	0.938	tgcTTCCAga
SPI1	1300 (-)	0.986	0.936	aggTTCCAtt
SPI1	1704 (-)	1.0	0.949	tgcTTCCCtc
SPI1	1986 (-)	1.0	0.938	ctcTTCCCtt
SPI1	2109 (-)	1.0	0.938	gggTTCCTgg
SPI1	2115 (+)	1.0	0.933	ctGGGAAcca
SPI1	2126 (+)	0.999	0.978	taCGGAAgtg
SPI1	2286 (-)	1.0	0.971	aatTTCCTat
SPI1	2433 (+)	1.0	0.955	ctAGGAAttt
SPI1	2868 (-)	1.0	0.948	tgcTTCCTtg
SPI1	2881 (-)	0.999	0.979	cacTTCCGga
SPI1	138 (-)	1.0	0.914	ctCTTCCtgt
SPI1	175 (-)	0.965	0.963	caTTTCCcca
SPI1	488 (-)	1.0	0.965	tgCTTCCact
SPI1	593 (+)	1.0	0.912	cagGGAAGag
SPI1	865 (-)	1.0	0.923	agCTTCCtga
SPI1	1291 (-)	1.0	0.911	tgCTTCCaga
SPI1	1470 (-)	0.958	0.923	agATTCCacc
SPI1	1704 (-)	1.0	0.921	tgCTTCCctc
SPI1	1986 (-)	1.0	0.913	ctCTTCCctt
SPI1	2109 (-)	0.978	0.903	ggGTTCCtgg
SPI1	2126 (+)	1.0	0.941	tacGGAAGtg
SPI1	2286 (-)	0.965	0.908	aaTTTCCtat
SPI1	2819 (-)	1.0	0.911	atCTTCCctg
SPI1	2868 (-)	1.0	0.927	tgCTTCCttg
SPI1	2881 (-)	1.0	0.937	caCTTCCgga
SPI1	139 (-)	1.0	0.931	tcTTCCT
SPI1	866 (-)	1.0	0.936	gcTTCCT
SPI1	2287 (-)	1.0	0.925	atTTCCT
SPI1	2435 (+)	1.0	0.915	AGGAAtt
SPI1	2869 (-)	1.0	0.936	gcTTCCT
STAT3	119 (+)	0.974	0.908	attgctTGGAAggctg
STAT3	2107 (-)	0.99	0.935	ctgggTTCCTgggaac
STAT3	1061 (+)	0.998	0.988	tTGATTcag
STAT3	1061 (-)	0.998	0.988	ttgATTCAg
STAT3	2435 (-)	1.0	1.0	aggAATTT
STAT3	120 (+)	0.982	0.948	ttgctTGGAAg
STAT3	2112 (+)	1.0	0.932	ttcctGGGAAc
STAT4	670 (+)	0.993	0.989	ttagaAGAAA
STAT4	1308 (-)	0.993	0.907	TTTCTgggga
STAT4	1853 (+)	0.993	0.981	tttttAGAAA
STAT4	2475 (-)	0.993	0.977	TTTCTacaaa
STAT6	668 (-)	0.964	0.926	gtttagAAGAA
STAT6	1117 (+)	0.978	0.906	TTCCTactaag
STAT6	1851 (-)	0.935	0.907	ttttttTAGAA
STAT6	1989 (+)	1.0	0.923	TTCCCtttaaa
STAT6	2111 (-)	1.0	0.999	gttcctGGGAA
STAT6	2112 (+)	0.978	0.978	TTCCTgggaac
STAT6	2476 (+)	0.935	0.906	TTCTAcaaaaa
STAT6	2719 (+)	0.987	0.921	TTCTCtggaga
STAT6	2720 (-)	0.987	0.915	tctctgGAGAA
STAT6	2871 (+)	0.978	0.915	TTCCTtggagc
STAT6	2109 (+)	1.0	0.974	gggTTCCTgggaacc
STAT6	2110 (-)	0.956	0.944	ggttcctGGGAAcca
TAL1	988 (+)	1.0	0.984	tCCATCtgcc
TAL1	21 (+)	1.0	0.931	ttttcTTATCtag
TAL1	301 (+)	0.986	0.901	tctacTTTTCtta
TAL1	397 (+)	0.996	0.919	tctccTTCTCacc
TAL1	1356 (+)	0.986	0.915	gttccTTTTCagc
TAL1	2641 (+)	0.979	0.909	tgaccTTGTCtta
TAL1	2725 (-)	0.986	0.943	ggaGAAAAgcctg
TAL1	432 (-)	0.979	0.905	acAGCTG
TAL1	433 (+)	0.979	0.905	CAGCTga
TAL1	989 (-)	1.0	1.0	ccATCTG
TAL1	1626 (-)	0.979	0.936	gcAGCTG
TAL1	1627 (+)	0.979	0.905	CAGCTgt
TAL1	1878 (-)	0.958	0.919	gcAACTG
TAL1	2056 (+)	1.0	0.903	CAGATcg
TAL1	2862 (+)	1.0	0.922	CAGATgt
TBP	631 (-)	0.934	0.939	aaTTTAAa
TBP	651 (+)	0.934	0.939	tTTAAAtt
TBP	702 (-)	0.932	0.94	taTTTACa
TBP	1085 (+)	0.934	0.939	tTTAAAtt
TBP	1101 (-)	1.0	0.929	gcTTTATa
TBP	1142 (-)	1.0	0.902	tcTTTATt
TBP	1780 (+)	1.0	0.903	gATAAAct
TBP	1908 (-)	1.0	0.904	tcTTTATg
TBP	2235 (-)	1.0	0.923	gtTTTATa
TBP	2279 (-)	1.0	0.937	ttTTTATa
TBP	2803 (+)	1.0	0.905	gATAAAca
TBP	2830 (-)	0.932	0.908	taTTTACc
TBP	641 (+)	0.923	0.923	TTTCTag
TBP	659 (-)	0.923	0.92	ttAGAAA
TBP	673 (-)	0.923	0.901	gaAGAAA
TBP	700 (+)	1.0	0.971	TTTATtt
TBP	754 (+)	0.923	0.923	TTTTTat
TBP	756 (+)	1.0	0.969	TTTATta
TBP	917 (+)	0.918	0.917	TTTGTat
TBP	923 (+)	0.923	0.923	TTTTTag
TBP	1083 (+)	0.923	0.92	TTTTTaa
TBP	1103 (+)	1.0	0.997	TTTATat
TBP	1113 (+)	0.923	0.901	TTTTTtc
TBP	1114 (+)	0.923	0.901	TTTTTcc
TBP	1144 (+)	1.0	0.971	TTTATtt
TBP	1461 (+)	1.0	0.969	TTTATgt
TBP	1779 (-)	1.0	0.971	agATAAA
TBP	1853 (+)	0.923	0.923	TTTTTag
TBP	1856 (-)	0.923	0.92	ttAGAAA
TBP	1910 (+)	1.0	0.972	TTTATgc
TBP	2188 (-)	1.0	0.971	agATAAA
TBP	2237 (+)	1.0	0.997	TTTATag
TBP	2279 (+)	0.923	0.923	TTTTTat
TBP	2281 (+)	1.0	0.994	TTTATaa
TBP	2475 (+)	0.923	0.926	TTTCTac
TBP	2478 (-)	0.918	0.917	ctACAAA
TBP	2493 (-)	1.0	0.969	acATAAA
TBP	2495 (-)	0.923	0.923	atAAAAA
TBP	2651 (-)	0.923	0.92	ttAAAAA
TBP	2667 (-)	1.0	0.971	aaATAAA
TBP	2676 (-)	0.923	0.901	gaAAAAA
TBP	2706 (+)	1.0	0.969	TTTATta
TBP	2725 (-)	0.923	0.901	ggAGAAA
TBP	2802 (-)	1.0	0.971	agATAAA
TBP	699 (-)	1.0	0.939	tTTTATttaca
TBP	1102 (-)	1.0	0.929	cTTTATatcct
TBP	2185 (+)	1.0	0.916	tagagATAAAa
TBP	2236 (-)	1.0	0.977	tTTTATagaca
TBP	2280 (-)	1.0	0.936	tTTTATaattt
TBP	1912 (-)	1.0	0.921	tATGCAaaa
TCF12	254 (+)	0.928	0.943	aCAACTg
TCF12	432 (+)	0.955	0.965	aCAGCTg
TCF12	433 (-)	0.955	0.95	cAGCTGa
TCF12	989 (+)	0.936	0.944	cCATCTg
TCF12	1038 (+)	1.0	1.0	aCACCTg
TCF12	1531 (+)	1.0	0.985	tCACCTg
TCF12	1610 (-)	1.0	1.0	cAGGTGt
TCF12	1626 (+)	0.955	0.963	gCAGCTg
TCF12	1627 (-)	0.955	0.965	cAGCTGt
TCF12	1769 (+)	0.928	0.928	tCAACTg
TCF12	1878 (+)	0.928	0.941	gCAACTg
TCF12	2048 (+)	1.0	1.0	aCACCTg
TCF12	2507 (-)	1.0	1.0	cAGGTGt
TCF12	2862 (-)	0.936	0.95	cAGATGt
TCF12	2232 (-)	0.902	0.924	ttCGTTT
TCF12	125 (+)	0.995	0.954	tggaaGGCTG
TCF12	132 (-)	0.995	0.974	CTGCTcctct
TCF12	135 (-)	0.919	0.918	CTCCTcttcc
TCF12	385 (-)	0.989	0.921	CTGCAaatcc
TCF12	398 (-)	0.919	0.921	CTCCTtctca
TCF12	596 (+)	0.995	0.962	ggaagAGCAG
TCF12	708 (-)	0.919	0.901	CACCAtatcc
TCF12	795 (+)	0.951	0.94	gggagTGCGG
TCF12	830 (-)	0.911	0.929	CTCCGcctcc
TCF12	832 (-)	0.951	0.944	CCGCCtccca
TCF12	872 (+)	1.0	0.948	tgagtAGCTG
TCF12	896 (-)	0.919	0.916	CACCAccaca
TCF12	899 (-)	0.919	0.903	CACCAcaccc
TCF12	947 (-)	0.924	0.924	CACCTtggcc
TCF12	953 (+)	0.995	0.965	ggccaGGCTG
TCF12	967 (+)	0.995	0.964	tgaacTGCTG
TCF12	971 (-)	0.995	0.96	CTGCTgacct
TCF12	1039 (-)	0.924	0.927	CACCTggtca
TCF12	1176 (-)	0.989	0.947	CTGCAtttca
TCF12	1207 (+)	1.0	0.961	ggagtAGCTG
TCF12	1332 (+)	0.914	0.903	tggtcTGGAG
TCF12	1603 (+)	0.989	0.928	tgcctGGCAG
TCF12	1627 (-)	1.0	0.966	CAGCTgtgca
TCF12	1664 (+)	0.924	0.921	agacgAGGTG
TCF12	1711 (-)	0.914	0.926	CTCCAccacc
TCF12	1714 (-)	0.919	0.929	CACCAccacc
TCF12	1729 (+)	0.995	0.932	cgcaaTGCTG
TCF12	1750 (+)	0.995	0.93	tgctaTGCTG
TCF12	1757 (-)	0.989	0.961	CTGCCcctca
TCF12	1813 (-)	0.989	0.959	CTGCCtcaca
TCF12	2023 (-)	0.995	0.933	CAGCAatcca
TCF12	2394 (-)	0.995	0.958	CAGCActacc
TCF12	2407 (+)	0.924	0.924	ggccaAGGTG
TCF12	2412 (+)	0.989	0.941	aggtgGGCAG
TCF12	2535 (-)	1.0	0.932	CAGCTactcg
TCF12	2543 (+)	0.995	0.953	cgggaGGCTG
TCF12	2614 (-)	0.989	0.949	CTGCActcca
TCF12	2776 (-)	0.919	0.946	CTCCTgctct
TCF12	2779 (-)	0.995	0.965	CTGCTctccc
TCF12	2918 (-)	0.919	0.937	CTCCTccccc
TCF12	2936 (+)	1.0	0.968	gggagAGCTG
TCF3	431 (-)	0.941	0.905	cacagctGAAAGg
TCF3	915 (+)	0.923	0.913	tTTTTGtattttt
TCF3	1142 (+)	0.914	0.905	tCTTTAttttact
TCF3	1845 (+)	0.915	0.925	tCTTTTttttttt
TCF3	2458 (-)	1.0	0.928	aacatggCAAAGa
TCF3	2480 (-)	0.923	0.918	acaaaaaCAAAAa
TCF3	74 (-)	0.934	0.917	aCACAG
TCF3	144 (+)	0.934	0.917	CTGTGt
TCF3	211 (+)	0.934	0.917	CTTTTc
TCF3	305 (+)	0.934	0.917	CTTTTc
TCF3	322 (+)	1.0	0.981	CTTTGg
TCF3	341 (-)	0.934	0.936	tCACAG
TCF3	409 (+)	0.934	0.917	CTCTGt
TCF3	430 (-)	0.934	0.917	cCACAG
TCF3	780 (+)	0.934	0.917	CTCTGt
TCF3	1006 (-)	1.0	0.981	cCAAAG
TCF3	1111 (+)	0.934	0.917	CTTTTt
TCF3	1237 (-)	0.934	0.917	cCAGAG
TCF3	1283 (+)	0.934	0.917	CTGTGc
TCF3	1296 (-)	0.934	0.917	cCAGAG
TCF3	1360 (+)	0.934	0.917	CTTTTc
TCF3	1483 (-)	0.934	0.936	tAAAAG
TCF3	1489 (+)	0.934	0.936	CTGTGa
TCF3	1569 (-)	0.934	0.936	tAAAAG
TCF3	1597 (-)	0.934	0.917	gCACAG
TCF3	1630 (+)	0.934	0.917	CTGTGc
TCF3	1660 (-)	0.934	0.917	aCACAG
TCF3	1699 (+)	0.934	0.917	CTCTGt
TCF3	1701 (+)	0.934	0.917	CTGTGc
TCF3	1736 (+)	0.934	0.917	CTGTGt
TCF3	1743 (+)	0.934	0.917	CTGTGc
TCF3	1793 (+)	0.934	0.917	CTGTGt
TCF3	1811 (+)	0.934	0.917	CTCTGc
TCF3	1846 (+)	0.934	0.917	CTTTTt
TCF3	1916 (-)	0.934	0.917	cAAAAG
TCF3	2005 (-)	0.934	0.936	tCACAG
TCF3	2015 (+)	1.0	0.981	CTTTGc
TCF3	2020 (-)	0.934	0.917	cCACAG
TCF3	2069 (-)	0.934	0.936	tCAGAG
TCF3	2098 (+)	0.934	0.917	CTCTGg
TCF3	2359 (-)	0.934	0.917	aCACAG
TCF3	2369 (-)	0.934	0.917	gCACAG
TCF3	2402 (-)	0.934	0.917	cCAGAG
TCF3	2464 (-)	1.0	0.981	gCAAAG
TCF3	2633 (-)	0.934	0.917	aCAGAG
TCF3	2700 (-)	0.934	0.936	tCACAG
TCF3	2721 (+)	0.934	0.917	CTCTGg
TCF3	2728 (-)	0.934	0.917	gAAAAG
TCF3	2746 (+)	0.934	0.936	CTCTGa
TCF3	2752 (-)	0.934	0.917	gCAGAG
TCF3	2930 (-)	0.934	0.936	tCACAG
TCF3	2943 (+)	0.934	0.917	CTGTGt
TCF3	2991 (+)	0.934	0.917	CTGTGg
TCF3	253 (+)	0.918	0.934	caCAACTgcct
TCF3	431 (+)	1.0	0.941	caCAGCTgaaa
TCF3	1530 (+)	0.945	0.944	ctCACCTgcaa
TCF3	1607 (-)	0.945	0.947	tggcAGGTGtc
TCF3	1624 (-)	1.0	0.996	tagcAGCTGtg
VDR	219 (-)	0.997	0.923	tgcccctgtcTACCC
VDR	291 (+)	1.0	0.925	TGACCat
VDR	374 (-)	1.0	0.928	tcGGTCA
VDR	405 (+)	0.991	0.98	TCACCtc
VDR	505 (+)	0.953	0.955	TTACCct
VDR	521 (+)	0.991	0.99	TCACCct
VDR	975 (+)	1.0	0.988	TGACCtc
VDR	1042 (-)	1.0	0.922	ctGGTCA
VDR	1404 (+)	1.0	0.925	TGACCat
VDR	1531 (+)	0.991	0.976	TCACCtg
VDR	1573 (-)	0.953	0.955	agGGTAA
VDR	2160 (-)	0.953	0.943	aaGGTAA
VDR	2641 (+)	1.0	0.987	TGACCtt
VDR	2735 (-)	1.0	0.922	ctGGTCA
VDR	2833 (+)	0.953	0.957	TTACCcc
YY1	80 (+)	0.922	0.907	acacTTCATattcaaca
YY1	169 (+)	0.998	0.964	cactGCCATttccccat
YY1	238 (+)	1.0	0.904	ccaaTCCATtctctaca
YY1	388 (+)	1.0	0.912	caaaTCCATtctccttc
YY1	507 (+)	1.0	0.901	acccTCCATtctcatca
YY1	658 (-)	0.906	0.91	tttagaaaATGTTtaga
YY1	689 (+)	0.906	0.902	taatAACATgttttatt
YY1	705 (+)	1.0	0.951	ttacACCATatcccata
YY1	712 (+)	0.996	0.958	atatCCCATatattatt
YY1	757 (-)	0.918	0.91	ttattaagATGAGagga
YY1	927 (-)	0.996	0.955	tagtagagATGGGgttt
YY1	984 (+)	1.0	0.938	gtgaTCCATctgccttg
YY1	1212 (+)	0.998	0.968	agctGCCATattgtacg
YY1	1300 (+)	1.0	0.949	aggtTCCATttctgggg
YY1	1402 (+)	1.0	0.949	tctgACCATttgggact
YY1	2271 (+)	0.922	0.913	ctatATCATttttataa
YY1	2294 (+)	1.0	0.905	atgtTCCATtatctgag
YY1	2319 (+)	1.0	0.966	gtcaTCCATattcttta
YY1	2350 (+)	1.0	0.904	taaaACCATacacagtg
YY1	2453 (-)	0.998	0.976	ttggcaacATGGCaaag
YY1	2467 (+)	0.996	0.963	aagaCCCATttctacaa
YY1	2812 (+)	1.0	0.97	ttagTCCATcttccctg
YY1	173 (+)	1.0	0.939	GCCATttcc
YY1	1216 (+)	1.0	0.994	GCCATattg
YY1	2323 (+)	0.915	0.915	TCCATattc
YY1	2457 (-)	1.0	0.997	caacATGGC
YY1	2816 (+)	0.915	0.922	TCCATcttc
YY1	107 (+)	0.968	0.906	gagCCCATcat
YY1	162 (-)	1.0	0.903	ccaATGGCact
YY1	170 (+)	1.0	0.973	actGCCATttc
YY1	239 (+)	0.983	0.911	caaTCCATtct
YY1	389 (+)	0.983	0.911	aaaTCCATtct
YY1	508 (+)	0.983	0.929	cccTCCATtct
YY1	706 (+)	0.972	0.938	tacACCATatc
YY1	713 (+)	0.968	0.932	tatCCCATata
YY1	932 (-)	0.968	0.935	gagATGGGgtt
YY1	985 (+)	0.983	0.944	tgaTCCATctg
YY1	1213 (+)	1.0	0.995	gctGCCATatt
YY1	1301 (+)	0.983	0.943	ggtTCCATttc
YY1	1403 (+)	0.972	0.944	ctgACCATttg
YY1	2029 (-)	1.0	0.901	tccATGGCttg
YY1	2295 (+)	0.983	0.918	tgtTCCATtat
YY1	2320 (+)	0.983	0.978	tcaTCCATatt
YY1	2458 (-)	1.0	0.987	aacATGGCaaa
YY1	2468 (+)	0.968	0.928	agaCCCATttc
YY1	2813 (+)	0.983	0.967	tagTCCATctt
YY1	34 (-)	0.996	0.943	ctTATGG
YY1	111 (+)	0.999	0.966	CCATCat
YY1	162 (-)	1.0	0.941	ccAATGG
YY1	174 (+)	1.0	0.982	CCATTtc
YY1	182 (+)	0.999	0.947	CCATCca
YY1	243 (+)	1.0	0.965	CCATTct
YY1	294 (+)	0.996	0.945	CCATAac
YY1	332 (+)	1.0	0.945	CCATTga
YY1	393 (+)	1.0	0.965	CCATTct
YY1	512 (+)	1.0	0.965	CCATTct
YY1	710 (+)	0.996	0.979	CCATAtc
YY1	717 (+)	0.996	0.98	CCATAta
YY1	932 (-)	0.999	0.982	gaGATGG
YY1	989 (+)	0.999	0.979	CCATCtg
YY1	1217 (+)	0.996	0.997	CCATAtt
YY1	1305 (+)	1.0	0.982	CCATTtc
YY1	1407 (+)	1.0	0.98	CCATTtg
YY1	1723 (+)	0.999	0.948	CCATCac
YY1	2029 (-)	0.996	0.941	tcCATGG
YY1	2030 (+)	0.996	0.94	CCATGgc
YY1	2299 (+)	1.0	0.966	CCATTat
YY1	2324 (+)	0.996	0.997	CCATAtt
YY1	2355 (+)	0.996	0.944	CCATAca
YY1	2458 (-)	0.996	0.996	aaCATGG
YY1	2472 (+)	1.0	0.982	CCATTtc
YY1	2817 (+)	0.999	0.999	CCATCtt
YY1	1213 (+)	1.0	0.919	gctGCCATattg

## Sheet: Mouse
Transcription factor	Position (strand)	CoreSim	MatSim	Sequence
BACH2	2640 (-)	1.0	0.988	gatgACTCAca
CEBPB	1326 (+)	0.935	0.929	ggtttagGGAACtg
CEBPB	1909 (+)	0.941	0.93	aaatggtGGAAAtt
CEBPB	1912 (+)	0.943	0.941	tggtGGAAAt
CEBPB	312 (+)	0.944	0.936	tgaaGGAAGa
CEBPB	1329 (+)	0.944	0.946	ttagGGAACt
CEBPB	309 (+)	0.95	0.918	gactgaaGGAAGat
CEBPB	1545 (-)	0.95	0.919	cATTCCcaga
CEBPB	986 (-)	0.955	0.942	aTTTACaaca
CEBPB	2771 (+)	0.955	0.938	tgtcGTAAAt
CEBPB	985 (-)	0.956	0.931	taTTTACaacattt
CEBPB	2768 (+)	0.956	0.912	gtctgtcGTAAAtc
CEBPB	1481 (+)	0.956	0.924	tctgGTAAGc
CEBPB	2567 (-)	0.956	0.951	gCTTACtaaa
CEBPB	801 (-)	0.964	0.931	aTTTTCcaga
CEBPB	1537 (-)	0.964	0.956	tTTTTCatca
CEBPB	2566 (-)	0.965	0.938	agCTTACtaaaaag
CEBPB	342 (+)	0.965	0.94	tgcaGAAAGa
CEBPB	1131 (-)	0.965	0.967	aCTTTCtcaa
CEBPB	1621 (-)	0.965	0.931	cCTTTCcaga
CEBPB	2122 (-)	0.965	0.967	cCTTTCtcaa
CEBPB	2164 (+)	0.965	0.939	tgcaGAAAGg
CEBPB	2226 (-)	0.965	0.957	gCTTTCatca
CEBPB	1904 (+)	0.971	0.955	tgttGAAATg
CEBPB	1536 (-)	0.972	0.943	ttTTTTCatcattc
CEBPB	538 (+)	0.976	0.937	ttcttctGCAAAaa
CEBPB	339 (+)	0.981	0.923	agctgcaGAAAGag
CEBPB	1130 (-)	0.981	0.96	taCTTTCtcaactg
CEBPB	1620 (-)	0.981	0.914	gcCTTTCcagatct
CEBPB	2121 (-)	0.981	0.967	tcCTTTCtcaatca
CEBPB	2161 (+)	0.981	0.91	tgctgcaGAAAGga
CEBPB	2225 (-)	0.981	0.929	ggCTTTCatcagta
CEBPB	399 (+)	0.985	0.931	cagtgtgGCAAGac
CEBPB	2088 (-)	0.985	0.966	cgCTTGCctaaact
CEBPB	402 (+)	0.993	0.972	tgtgGCAAGa
CEBPB	541 (+)	0.993	0.977	ttctGCAAAa
CEBPB	2089 (-)	0.993	0.989	gCTTGCctaa
CEBPB	399 (-)	0.994	0.922	cagtgtGGCAAgac
CEBPB	2088 (+)	0.994	0.964	cgcTTGCCtaaact
CEBPB	261 (-)	0.994	0.965	aGTTGCatga
CEBPB	1901 (+)	0.996	0.961	aggtgttGAAATgg
CEBPB	229 (-)	0.996	0.905	ctctgaAGCAAtga
CEBPB	229 (+)	1.0	0.936	ctctgaaGCAATga
CEBPB	538 (-)	1.0	0.951	ttcttcTGCAAaaa
CEBPB	232 (+)	1.0	0.983	tgaaGCAATg
CEBPB	109 (+)	1.0	0.952	AGCCAata
CEBPD	311 (-)	0.931	0.91	ctgaAGGAA
CEBPD	1328 (-)	0.932	0.934	tttaGGGAA
CEBPD	1911 (-)	0.933	0.917	atggTGGAA
CEBPD	2569 (+)	0.941	0.935	TTACTaaaa
CEBPD	2770 (-)	0.942	0.913	ctgtCGTAA
CEBPD	988 (+)	0.943	0.918	TTACAacat
CEBPD	341 (-)	0.956	0.918	ctgcAGAAA
CEBPD	1133 (+)	0.956	0.96	TTTCTcaac
CEBPD	1623 (+)	0.956	0.902	TTTCCagat
CEBPD	2124 (+)	0.956	0.963	TTTCTcaat
CEBPD	2163 (-)	0.956	0.918	ctgcAGAAA
CEBPD	1539 (+)	0.958	0.937	TTTCAtcat
CEBPD	1903 (-)	0.958	0.928	gtgtTGAAA
CEBPD	2228 (+)	0.958	0.933	TTTCAtcag
CEBPD	1902 (-)	0.986	0.953	ggtgttGAAATg
CEBPD	231 (-)	0.998	0.966	ctgaAGCAA
CEBPD	2185 (+)	0.998	0.907	TTGCTtatg
CEBPD	401 (-)	0.999	0.962	gtgtGGCAA
CEBPD	2091 (+)	0.999	0.99	TTGCCtaaa
CEBPD	230 (-)	1.0	0.934	tctgaaGCAATg
CEBPD	2263 (+)	1.0	0.92	cATTGCttcctc
CEBPD	211 (+)	1.0	0.904	TTGCAaatc
CEBPD	263 (+)	1.0	0.937	TTGCAtgaa
CEBPD	540 (-)	1.0	0.982	cttcTGCAA
ELF1	689 (-)	1.0	0.958	tcTTCCTcctcc
ELF1	1474 (-)	1.0	0.901	atTTCCTtctgg
ELF1	1643 (-)	1.0	0.923	tcTTCCTctgtc
ELF1	1666 (-)	1.0	0.901	atTTCCTtgtga
ELF1	1870 (+)	1.0	0.908	aacaaAGGAAgt
ELF1	2267 (-)	1.0	0.911	gcTTCCTcctag
ELF1	2823 (-)	1.0	0.917	tgTTCCTcatct
ELF1	2976 (-)	1.0	0.904	tcTTCCTcggcc
ELF1	315 (+)	1.0	1.0	AGGAAg
ELF1	690 (-)	1.0	1.0	cTTCCT
ELF1	1475 (-)	1.0	0.931	tTTCCT
ELF1	1644 (-)	1.0	1.0	cTTCCT
ELF1	1667 (-)	1.0	0.931	tTTCCT
ELF1	1875 (+)	1.0	1.0	AGGAAg
ELF1	2104 (-)	1.0	1.0	cTTCCT
ELF1	2119 (-)	1.0	1.0	cTTCCT
ELF1	2268 (-)	1.0	1.0	cTTCCT
ELF1	2957 (+)	1.0	0.931	AGGAAa
ELF1	2977 (-)	1.0	1.0	cTTCCT
ELF1	688 (-)	1.0	0.91	ctCTTCCtcctcc
ELF1	1870 (+)	1.0	0.909	aacaaaGGAAGtt
ELF1	2102 (-)	1.0	0.921	gcCTTCCtggctt
ETS2	2649 (-)	0.928	0.933	caGGAAT
ETS2	178 (+)	0.941	0.945	CCTCCtg
ETS2	395 (+)	0.941	0.926	CCTCCag
ETS2	699 (+)	0.941	0.916	CCTCCtt
ETS2	1007 (+)	0.941	0.916	CCTCCtt
ETS2	1955 (-)	0.941	0.926	ctGGAGG
ETS2	2044 (+)	0.941	0.926	CCTCCag
ETS2	2905 (+)	0.941	0.916	CCTCCtt
ETS2	803 (+)	0.958	0.942	TTTCCag
ETS2	1475 (+)	0.958	0.931	TTTCCtt
ETS2	1623 (+)	0.958	0.942	TTTCCag
ETS2	1667 (+)	0.958	0.931	TTTCCtt
ETS2	2901 (+)	0.958	0.917	TTTCCct
ETS2	314 (-)	1.0	0.971	aaGGAAG
ETS2	690 (+)	1.0	0.962	CTTCCtc
ETS2	1644 (+)	1.0	0.962	CTTCCtc
ETS2	1874 (-)	1.0	0.971	aaGGAAG
ETS2	2104 (+)	1.0	1.0	CTTCCtg
ETS2	2119 (+)	1.0	0.971	CTTCCtt
ETS2	2268 (+)	1.0	0.962	CTTCCtc
ETS2	2909 (+)	1.0	0.956	CTTCCct
ETS2	2977 (+)	1.0	0.962	CTTCCtc
FOS	2505 (+)	0.943	0.908	TGACActt
FOS	2640 (-)	0.995	0.996	gaTGACTcaca
FOS	2641 (+)	0.997	0.998	aTGACTcac
FOS	600 (-)	1.0	0.957	gagAGTCA
FOS	1394 (+)	1.0	0.928	TGACTtcg
FOS	1463 (-)	1.0	0.905	accAGTCA
FOS	1511 (-)	1.0	0.905	accAGTCA
FOS	1611 (+)	1.0	0.969	TGACTcct
FOS	1965 (+)	1.0	0.907	TGACTgtg
FOS	2526 (+)	1.0	0.968	TGACTcca
FOS	2554 (-)	1.0	0.953	attAGTCA
FOS	2597 (-)	1.0	0.917	taaAGTCA
FOS	2624 (+)	1.0	0.917	TGACTtgt
FOS	2642 (+)	1.0	0.996	TGACTcac
FOS	111 (-)	1.0	0.943	CCAATagca
FOS	1438 (+)	1.0	0.978	tgtgATTGG
FOS	1502 (-)	1.0	0.988	CCAATaaga
FOS	1890 (+)	1.0	0.963	ggtcATTGG
FOS	2641 (-)	1.0	0.993	atgACTCAc
FOS	1298 (-)	1.0	0.956	gcgTGAGT
FOS	2644 (+)	1.0	0.966	ACTCAcag
FOS	2640 (+)	1.0	0.955	gatgACTCAca
GATA3	1417 (-)	0.92	0.924	tTATCG
GATA3	2542 (-)	0.925	0.909	ttTAATCtat
GATA3	24 (-)	0.928	0.926	tgTGATCtca
GATA3	2679 (-)	0.928	0.935	taTGATCtct
GATA3	1068 (-)	0.942	0.944	tTATCA
GATA3	1180 (-)	0.942	0.91	aTATCA
GATA3	1675 (+)	0.942	0.944	TGATAa
GATA3	2744 (-)	0.942	0.914	cTATCA
GATA3	2542 (-)	0.945	0.943	ttTAATCtat
GATA3	521 (-)	0.954	0.95	ctTCATCtt
GATA3	1268 (+)	0.954	0.949	ttGATGAgg
GATA3	2827 (-)	0.954	0.954	ccTCATCtg
GATA3	2728 (+)	0.959	0.955	caGATCGtg
GATA3	1803 (+)	0.962	0.958	caGATTAtg
GATA3	960 (+)	0.968	0.939	tgaGATTTta
GATA3	1241 (-)	0.969	0.962	ctCCATCta
GATA3	2081 (+)	0.969	0.959	ttGATGGcg
GATA3	2360 (+)	0.969	0.951	gtGATGGga
GATA3	938 (+)	0.977	0.948	taGATATtt
GATA3	1439 (+)	0.977	0.951	gtGATTGgt
GATA3	2127 (-)	0.977	0.967	ctCAATCag
GATA3	24 (-)	0.977	0.918	tgTGATCtca
GATA3	2679 (-)	0.977	0.98	taTGATCtct
GATA3	1066 (-)	0.985	0.955	agTTATCac
GATA3	1288 (-)	0.985	0.96	acTTATCtg
GATA3	1415 (-)	0.985	0.954	ggTTATCgc
GATA3	1674 (+)	0.985	0.959	gtGATAAgt
GATA3	2387 (-)	0.985	0.956	aaTTATCta
GATA3	1221 (+)	1.0	0.971	taGATAGtt
GATA3	2149 (-)	1.0	0.97	agCTATCtg
GATA3	2214 (-)	1.0	0.97	agCTATCtg
GATA3	2577 (+)	1.0	0.97	aaGATAGac
GATA3	2742 (-)	1.0	0.992	caCTATCag
GATA3	1066 (-)	1.0	0.927	agTTATCaca
GATA3	1288 (-)	1.0	0.945	acTTATCtgt
GATA3	1415 (-)	1.0	0.92	ggTTATCgcc
GATA3	1673 (+)	1.0	0.929	tgtGATAAgt
GATA3	2387 (-)	1.0	0.942	aaTTATCtat
GATA3	2808 (-)	1.0	0.968	tgAGATCtat
GATA3	939 (+)	1.0	0.966	AGATAt
GATA3	1222 (+)	1.0	0.97	AGATAg
GATA3	1290 (-)	1.0	1.0	tTATCT
GATA3	2151 (-)	1.0	0.97	cTATCT
GATA3	2216 (-)	1.0	0.97	cTATCT
GATA3	2389 (-)	1.0	1.0	tTATCT
GATA3	2578 (+)	1.0	0.97	AGATAg
IK	384 (+)	0.948	0.922	CGGGAca
IK	119 (-)	0.95	0.926	aaTCCCT
IK	499 (+)	0.95	0.924	AGGGAtc
IK	1331 (+)	0.95	0.928	AGGGAac
IK	1753 (-)	0.95	0.934	caTCCCT
IK	1851 (+)	0.95	0.941	AGGGAgc
IK	1945 (+)	0.95	0.923	AGGGAca
IK	1959 (+)	0.95	0.943	AGGGAgt
IK	2485 (+)	0.95	0.928	AGGGAac
IK	2686 (-)	0.95	0.946	tcTCCCT
IK	2701 (+)	0.95	0.952	AGGGAgg
IK	2901 (-)	0.95	0.933	ttTCCCT
IK	2909 (-)	0.95	0.938	ctTCCCT
IK	45 (+)	0.951	0.925	GGGGAca
IK	324 (-)	0.951	0.921	agTCCCC
IK	553 (+)	0.951	0.929	GGGGAac
IK	1897 (+)	0.951	0.953	GGGGAgg
IK	2416 (-)	0.951	0.921	agTCCCC
IK	2670 (-)	0.951	0.925	tgTCCCC
IK	2755 (+)	0.951	0.943	GGGGAgc
IK	42 (+)	0.956	0.922	cagGGGGAcaca
IK	322 (-)	0.956	0.923	tgagTCCCCcaa
IK	550 (+)	0.956	0.936	aaaGGGGAacat
IK	1894 (+)	0.956	0.918	attGGGGAggtg
IK	2414 (-)	0.956	0.928	gtagTCCCCtgg
IK	2668 (-)	0.956	0.918	attgTCCCCctt
IK	2752 (+)	0.956	0.919	tcaGGGGAgccc
IK	117 (-)	0.969	0.953	gcaaTCCCTggc
IK	496 (+)	0.969	0.945	gacAGGGAtcca
IK	1328 (+)	0.969	0.956	tttAGGGAactg
IK	1751 (-)	0.969	0.953	gccaTCCCTctg
IK	1848 (+)	0.969	0.935	ataAGGGAgctc
IK	1942 (+)	0.969	0.934	gaaAGGGAcaga
IK	1956 (+)	0.969	0.927	tggAGGGAgtga
IK	2482 (+)	0.969	0.949	cacAGGGAactt
IK	2684 (-)	0.969	0.926	tctcTCCCTcca
IK	2698 (+)	0.969	0.937	gtcAGGGAgggc
IK	2899 (-)	0.969	0.95	ctttTCCCTcct
IK	2907 (-)	0.969	0.952	tcctTCCCTcct
IK	381 (+)	0.978	0.942	gccCGGGAcaga
IK	550 (+)	1.0	0.906	aaagGGGAAcatg
IK	1328 (+)	1.0	0.906	tttaGGGAActgg
IK	1543 (-)	1.0	0.96	atcaTTCCCagaa
IK	472 (+)	1.0	0.958	gtcTGGGAgcca
IK	1544 (-)	1.0	0.984	tcatTCCCAgaa
IK	1689 (+)	1.0	0.982	gagTGGGAtgcc
IK	1740 (+)	1.0	0.959	agcTGGGAcagg
IK	2256 (-)	1.0	0.968	atgaTCCCAttg
IK	2339 (+)	1.0	0.961	ctgTGGGAcagg
IK	2361 (+)	1.0	0.962	tgaTGGGAgcac
IK	473 (+)	1.0	0.948	tctGGGAGcc
IK	1895 (+)	1.0	0.931	ttgGGGAGgt
IK	2362 (+)	1.0	0.932	gatGGGAGca
IK	2699 (+)	1.0	0.926	tcaGGGAGgg
IK	475 (+)	1.0	0.99	TGGGAgc
IK	1546 (-)	1.0	0.978	atTCCCA
IK	1692 (+)	1.0	0.983	TGGGAtg
IK	1743 (+)	1.0	0.972	TGGGAca
IK	2258 (-)	1.0	0.973	gaTCCCA
IK	2342 (+)	1.0	0.972	TGGGAca
IK	2364 (+)	1.0	0.99	TGGGAgc
IRF1	2991 (-)	0.904	0.933	AACAGaa
IRF1	1012 (+)	0.924	0.947	ttCTCTT
IRF1	1935 (+)	0.978	0.947	CAAAAgtgaaagg
IRF1	2987 (+)	0.992	0.958	cctaaacAGAAAca
IRF1	1938 (-)	1.0	1.0	AAGTGaa
IRF1	1933 (-)	1.0	0.947	aacaaaagTGAAAg
IRF1	1934 (+)	1.0	0.979	acaaaagTGAAAgg
IRF1	1931 (-)	1.0	0.942	gaaacaaaagtGAAAGggaca
IRF2	1934 (+)	1.0	0.986	acaaaagTGAAAggga
IRF4	1959 (+)	0.904	0.938	aGGGAGtga
IRF4	2684 (-)	0.904	0.922	tctCTCCCt
IRF4	642 (-)	0.93	0.911	cctCCTCCt
IRF4	645 (-)	0.93	0.911	cctCCTCCt
IRF4	648 (-)	0.93	0.911	cctCCTCCt
IRF4	651 (-)	0.93	0.911	cctCCTCCt
IRF4	654 (-)	0.93	0.911	cctCCTCCt
IRF4	657 (-)	0.93	0.911	cctCCTCCt
IRF4	660 (-)	0.93	0.911	cctCCTCCt
IRF4	663 (-)	0.93	0.911	cctCCTCCt
IRF4	666 (-)	0.93	0.911	cctCCTCCt
IRF4	669 (-)	0.93	0.911	cctCCTCCt
IRF4	672 (-)	0.93	0.911	cctCCTCCt
IRF4	675 (-)	0.93	0.911	cctCCTCCt
IRF4	678 (-)	0.93	0.911	cctCCTCCt
IRF4	681 (-)	0.93	0.911	cctCCTCCt
IRF4	693 (-)	0.93	0.911	cctCCTCCt
IRF4	696 (-)	0.93	0.911	cctCCTCCt
IRF4	1004 (-)	0.93	0.911	cctCCTCCt
IRF4	1332 (+)	0.961	0.944	gGGAACtgg
IRF4	1428 (+)	0.981	0.984	GAAATta
IRF4	1917 (+)	0.981	0.966	GAAATtc
IRF4	2641 (-)	0.995	0.994	aTGACTcac
IRF4	468 (+)	1.0	0.982	GAAAGtc
IRF4	800 (-)	1.0	0.982	gaTTTTC
IRF4	1130 (-)	1.0	1.0	taCTTTC
IRF4	2641 (+)	1.0	0.968	atgACTCAc
IRF4	687 (-)	1.0	0.956	cctCTTCCt
IRF4	3 (+)	1.0	0.916	AAGTTac
IRF4	2487 (-)	1.0	0.934	ggAACTT
JUN	2641 (-)	0.916	0.93	atgACTCA
JUN	490 (-)	0.953	0.929	tGGTCA
JUN	578 (-)	0.953	0.933	aGGTCA
JUN	1889 (-)	0.953	0.933	aGGTCA
JUN	2696 (-)	0.953	0.929	tGGTCA
JUN	2749 (-)	0.953	0.933	aGGTCA
JUN	153 (+)	0.958	0.93	TGACAg
JUN	1576 (+)	0.958	0.934	TGACAa
JUN	1650 (-)	0.958	0.93	cTGTCA
JUN	2241 (+)	0.958	0.93	TGACAg
JUN	2505 (+)	0.958	0.959	TGACAc
JUN	2937 (-)	0.958	0.934	tTGTCA
JUN	1883 (+)	0.967	0.925	taagTGAGGtcat
JUN	2443 (-)	0.967	0.926	atggCCTCAttta
JUN	2641 (-)	0.98	0.976	atgACTCAcag
JUN	2641 (-)	0.99	0.965	atgACTCAcaggaa
JUN	602 (-)	1.0	1.0	gAGTCA
JUN	1394 (+)	1.0	0.979	TGACTt
JUN	1465 (-)	1.0	0.97	cAGTCA
JUN	1513 (-)	1.0	0.97	cAGTCA
JUN	1611 (+)	1.0	1.0	TGACTc
JUN	1965 (+)	1.0	0.97	TGACTg
JUN	2526 (+)	1.0	1.0	TGACTc
JUN	2556 (-)	1.0	0.975	tAGTCA
JUN	2599 (-)	1.0	0.979	aAGTCA
JUN	2624 (+)	1.0	0.979	TGACTt
JUN	2642 (+)	1.0	1.0	TGACTc
JUN	2554 (-)	1.0	0.962	attAGTCA
JUN	2642 (+)	1.0	1.0	TGACTcac
JUN	2554 (-)	1.0	0.934	attAGTCA
JUN	2642 (+)	1.0	1.0	TGACTcac
JUN	1473 (-)	1.0	0.958	gattTCCTT
JUN	1665 (-)	1.0	0.958	tattTCCTT
JUN	1874 (+)	1.0	0.959	AAGGAagtt
JUN	1431 (+)	1.0	0.94	attaTGATGtgat
JUN	2636 (+)	1.0	0.988	gaaggaTGACTcac
JUN	2639 (+)	1.0	0.994	ggaTGACTcac
JUNB	2641 (-)	0.916	0.93	atgACTCA
JUNB	2641 (-)	0.98	0.976	atgACTCAcag
JUNB	2554 (-)	1.0	0.962	attAGTCA
JUNB	2642 (+)	1.0	1.0	TGACTcac
JUNB	2639 (+)	1.0	0.994	ggaTGACTcac
JUND	2554 (-)	1.0	0.934	attAGTCA
JUND	2642 (+)	1.0	1.0	TGACTcac
LEF1	302 (-)	1.0	0.928	CTTTGt
LEF1	1450 (-)	1.0	0.928	CTTTGt
LEF1	1871 (+)	1.0	0.928	aCAAAG
LEF1	1449 (+)	1.0	0.953	gCTTTGttcac
LEF1	1867 (-)	1.0	0.97	cacaaCAAAGg
LEF1	95 (-)	1.0	0.941	ggCTTTGgag
LEF1	300 (-)	1.0	0.949	agCTTTGtgg
LEF1	1448 (-)	1.0	0.97	ggCTTTGttc
LEF1	1869 (+)	1.0	0.973	caaCAAAGga
LEF1	2181 (-)	1.0	0.942	agCTTTGctt
LEF1	2716 (-)	1.0	0.923	ttCTTTGgct
LEF1	96 (-)	1.0	0.956	gCTTTGg
LEF1	301 (-)	1.0	0.984	gCTTTGt
LEF1	1449 (-)	1.0	0.984	gCTTTGt
LEF1	1871 (+)	1.0	0.986	aCAAAGg
LEF1	2182 (-)	1.0	0.956	gCTTTGc
LEF1	2717 (-)	1.0	0.957	tCTTTGg
LEF1	96 (-)	1.0	0.959	gCTTTGg
LEF1	301 (-)	1.0	0.982	gCTTTGt
LEF1	1449 (-)	1.0	0.982	gCTTTGt
LEF1	1871 (+)	1.0	0.985	aCAAAGg
LEF1	2182 (-)	1.0	0.963	gCTTTGc
LEF1	2717 (-)	1.0	0.959	tCTTTGg
LEF1	96 (-)	1.0	0.958	gCTTTGgagtg
LEF1	301 (-)	1.0	0.961	gCTTTGtggac
LEF1	1449 (-)	1.0	0.97	gCTTTGttcac
LEF1	1867 (+)	1.0	0.973	cacaaCAAAGg
LEF1	2182 (-)	1.0	0.968	gCTTTGcttat
LEF1	2717 (-)	1.0	0.963	tCTTTGgctct
MZF1	42 (+)	1.0	0.979	cagGGGGA
MZF1	550 (+)	1.0	0.981	aaaGGGGA
MZF1	1894 (+)	1.0	0.985	attGGGGA
MZF1	2672 (-)	1.0	0.983	TCCCCctt
MZF1	1269 (+)	1.0	0.949	tgatgAGGGGcag
MZF1	2588 (-)	1.0	0.908	gtgCCCCTataaa
MZF1	552 (+)	1.0	0.967	aGGGGAa
MZF1	1896 (+)	1.0	1.0	tGGGGAg
MZF1	2754 (+)	1.0	0.974	aGGGGAg
NFATC2	802 (+)	1.0	1.0	tTTTCCa
NFATC2	995 (+)	1.0	0.936	aTTTCCa
NFATC2	1622 (+)	1.0	0.928	cTTTCCa
NFATC2	1915 (-)	1.0	0.936	tGGAAAt
NFATC2	2863 (-)	1.0	0.936	tGGAAAt
NFATC2	2900 (+)	1.0	0.956	tTTTCCc
NFATC2	2957 (-)	1.0	0.959	aGGAAAa
PRDM1	705 (-)	0.949	0.934	tctTTCTCtctctc
PRDM1	2899 (-)	0.986	0.902	cttTTCCCtccttc
PRDM1	1934 (+)	1.0	0.947	acaaaaGTGAAagg
RARA	572 (+)	1.0	0.903	ggacacaGGTCAgaac
RARG	2294 (-)	0.93	0.908	tggtaaGTTCA
RARG	573 (-)	1.0	0.985	gacacaGGTCA
RARG	1884 (-)	1.0	0.965	aagtgaGGTCA
RARG	2744 (-)	1.0	0.958	ctatcaGGTCA
RXRA	1716 (-)	0.905	0.939	gcACTCT
RXRA	1607 (-)	0.909	0.922	tgAGTGAct
RXRA	1301 (-)	0.926	0.932	tgAGTAAgt
RXRA	569 (+)	0.928	0.94	ccaggacACAGGtca
RXRA	1181 (+)	0.944	0.905	taTCAGTta
RXRA	1207 (-)	0.95	0.903	tcACTTAct
RXRA	1769 (-)	0.95	0.902	taACTTAgt
RXRA	550 (-)	0.958	0.942	aaagGGGAA
RXRA	1062 (+)	0.961	0.904	ctTTAGTta
RXRA	1388 (+)	0.961	0.911	atTTAGTga
RXRA	1400 (+)	0.961	0.905	cgTTAGTta
RXRA	2553 (+)	0.961	0.963	caTTAGTca
RXRA	2569 (-)	0.961	0.921	ttACTAAaa
RXRA	2555 (-)	0.964	0.924	ttAGTCAca
RXRA	2640 (+)	0.964	0.968	gaTGACTca
RXRA	1595 (+)	0.972	0.982	AGAAGgc
RXRA	1721 (-)	0.997	0.904	cttctcACCTAtggcc
RXRA	1883 (-)	1.0	0.925	taagtgaGGTCAttggg
RXRA	1364 (-)	1.0	0.915	ttcataACCTTtaggt
RXRA	1299 (+)	1.0	0.948	cgTGAGTaa
RXRA	1605 (+)	1.0	0.931	tcTGAGTga
RXRA	2642 (-)	1.0	0.983	tgACTCAca
RXRA	1937 (-)	1.0	0.964	aaagTGAAA
RXRA	2990 (-)	1.0	0.956	aaacAGAAA
RXRA	575 (+)	1.0	0.969	cacaGGTCAga
SOX4	1169 (-)	0.967	0.962	tcATTGTt
SOX4	1577 (+)	0.967	0.917	gACAATgg
SOX4	2970 (-)	0.967	0.905	tcATTGTc
SOX4	301 (-)	1.0	0.909	gcTTTGTg
SOX4	1449 (-)	1.0	0.978	gcTTTGTt
SOX4	1870 (+)	1.0	1.0	aACAAAgg
SOX4	1933 (+)	1.0	0.909	aACAAAag
