# Supplementary material for: Gene Regulatory Network Inference of Immunoresponsive Gene 1 (IRG1) Identifies Interferon Regulatory Factor 1 (IRF1) as Its Transcriptional Regulator in Mammalian Macrophages
Source: PLoS One. 2016 Feb 12;11(2):e0149050. doi: 10.1371/journal.pone.0149050 (PMC4752512; doi:10.1371/journal.pone.0149050)
Supplement: S3 Table — (XLSX) [file pone.0149050.s011.xlsx]

## Sheet: Sheet1
Genename	ENTREZG_ID	logFC (LPS vs Ctrl)	P-value
BC023105	667597	3.47821	9.96524e-63
Gm10823	100038623	1.4511	1.31578e-62
Gm7340	664791	-1.44824	1.3262e-62
Vmn1r88	100312474	1.41871	1.4401e-62
Speer5-ps1	70365	-1.34077	1.8053e-62
Gm8787	667736	-1.22434	2.59634e-62
A1cf	69865	2.24467	3.67689e-62
Olfr1453	258695	1.11372	3.79201e-62
Myl3	17897	-1.09381	4.07578e-62
2310069B03Rik	69652	-1.07408	4.38351e-62
Reg3a	19694	1.06703	4.50053e-62
Gm6639	625963	1.03177	5.14806e-62
Il20	58181	1.01651	5.46412e-62
D330041H03Rik	654822	-1.74397	1.0091e-61
Gm15143	100040020	1.12463	1.45881e-61
Serpina3g	20715	2.22348	1.52764e-61
Olfr1384	258464	1.35768	2.74725e-61
Igkv10-95	434031	1.15306	5.2807e-61
Sgcg	24053	1.0914	6.57904e-61
Olfr646	259058	1.0849	6.73805e-61
Fbxo39	628100	1.03917	6.63108e-14
Gtf2ird1	57080	-1.19227	1.41749e-13
Efs	13644	-1.05466	1.65487e-10
Slamf1	27218	1.59118	3.00278e-10
Gm21276	100861861	-2.07475	1.19046e-09
Brca1	12189	-1.91936	1.23581e-09
Gsdma	57911	1.4926	1.3556e-09
Pglyrp3	242100	2.81974	6.83818e-09
Micalcl	100504195	-1.05648	6.9948e-09
Vmn2r77	546983	1.13888	7.17372e-09
Tfap2c	21420	1.25955	9.90155e-09
Gm1715	382139	1.15458	1.0049e-08
BB557941	767815	-1.07823	1.43142e-08
Zfand4	67492	-1.55106	1.7385e-08
4921504A21Rik	70832	-1.05253	1.74224e-08
Olfr1480	404339	1.094	1.95454e-08
Gm4883	233075	-1.55537	2.3556e-08
Olfr1386	257888	-1.14131	2.44123e-08
Mir5118	100628589	-1.49739	2.60471e-08
Keg1	64697	1.69329	2.72208e-08
Msh6	17688	-1.66565	2.97465e-08
Gbp2b	14468	5.47766	3.32638e-08
Wtip	101543	-1.00418	5.4135e-08
1700054K19Rik	67336	-1.08839	5.74098e-08
A830082K12Rik	320174	-1.35461	9.64889e-08
Diap2	54004	1.30716	1.02243e-07
Slfn5	327978	3.50933	1.22222e-07
Gcnt2	14538	1.34981	1.27719e-07
Gm5766	436332	1.32779	1.31578e-07
Il12b	16160	2.52069	1.59566e-07
Pla1a	85031	1.3187	1.61507e-07
Lin7a	108030	-1.39042	1.72174e-07
Celf2	14007	-1.18017	1.81636e-07
Vmn2r114	666002	1.52906	1.86433e-07
Gm16336	100504184	1.27195	2.32504e-07
Btc	12223	1.00377	2.39114e-07
Olfr610	259085	1.13739	2.70727e-07
Hoxc11	109663	1.12611	3.24557e-07
Gm11567	670533	-1.04673	3.40571e-07
Pcdhb21	93892	1.04934	3.58579e-07
Fgfr3	14184	1.05287	3.97428e-07
Olfr356	258617	1.18251	4.22906e-07
Usp25	30940	1.24939	4.24732e-07
Nfia	18027	-1.18643	4.40493e-07
Bglap	12096	-1.43155	4.54153e-07
Camk2n2	73047	-1.30427	4.58491e-07
Nlrc3	268857	-1.02273	4.93179e-07
F830016B08Rik	240328	3.25395	4.93448e-07
Gm20356	100504692	1.30052	5.07319e-07
Il4ra	16190	1.62654	5.789e-07
Il9	16198	1.02919	6.31077e-07
Mir344f	100526527	1.29595	7.06996e-07
B3gnt8	232984	-1.48685	7.40843e-07
Bex2	12069	1.11745	7.59595e-07
Trim30d	209387	4.50708	8.20821e-07
Deptor	97998	-1.62643	8.29312e-07
AF067061	236546	-1.05859	9.10659e-07
Nanos1	332397	-1.56962	9.58024e-07
Olfr1065	258403	1.27211	9.65286e-07
Adad1	21744	1.07332	1.00827e-06
Krtap31-2	432602	1.5608	1.07109e-06
Gm5148	381438	1.00927	1.07327e-06
Vmn1r194	626299	1.6888	1.2301e-06
Gm14446	667373	4.67866	1.28897e-06
Fam227a	75729	-1.27344	1.3434e-06
Nfkb1	18033	1.60435	1.47792e-06
Parp10	671535	2.01987	1.48704e-06
Sclt1	67161	-1.03116	1.49561e-06
Il1f9	215257	3.33707	1.62322e-06
Cd209e	170780	-1.08188	1.71181e-06
Adam39	546055	1.20345	1.74372e-06
Samd9l	209086	2.50405	1.78212e-06
Ehd1	13660	1.49761	1.85144e-06
Vasp	22323	1.56721	1.88694e-06
Olfr1361	258534	-1.1341	1.93181e-06
Casp4	12363	2.5416	2.02579e-06
Ptges3l	73635	-1.18411	2.0981e-06
Zfp667	384763	-1.0132	2.2106e-06
Ifi202b	26388	2.65722	2.31274e-06
A630012P03Rik	100504594	1.46177	2.37025e-06
Zgrf1	71643	-1.53024	2.60796e-06
Hhex	15242	-1.00469	2.81647e-06
Zcchc2	227449	1.31826	2.85723e-06
Saa3	20210	7.3596	2.99011e-06
Trim30c	434219	4.66462	2.99603e-06
Isg15	100038882	2.66963	3.02405e-06
Ccrl2	54199	3.79579	3.03591e-06
Tbc1d4	210789	-2.04677	3.0889e-06
Fut9	14348	1.25054	3.23142e-06
Mir302d	723928	1.1566	3.31305e-06
Lonrf2	381338	1.19458	3.31662e-06
Nampt	59027	1.27451	3.33098e-06
Fpr2	14289	3.84647	3.34895e-06
Olfr421-ps1	258715	1.32516	3.35719e-06
Nrcam	319504	-1.71697	3.36377e-06
Hhipl2	78772	-1.05969	3.36443e-06
Mpp3	13384	-1.08019	3.37014e-06
Sp100	20684	2.14245	3.37247e-06
Sipa1l2	244668	-1.29634	3.41618e-06
Gzmb	14939	1.27404	3.42986e-06
Zfp791	244556	-1.09326	3.5309e-06
Aqp11	66333	-1.1537	3.61776e-06
Gbp5	229898	7.34867	3.63107e-06
Mug-ps1	17835	1.63937	3.68757e-06
Mnda	381308	2.63298	3.84861e-06
Osbp2	74309	1.44977	3.97063e-06
Ctrl	109660	1.01592	3.9811e-06
Fam3b	52793	1.08919	4.03151e-06
A230098N10Rik	97209	1.14484	4.16758e-06
Oas1e	231699	1.14212	4.46232e-06
Gm13152	195531	1.93779	4.49148e-06
Napepld	242864	-1.01503	4.58799e-06
Pnp	18950	1.43734	4.8553e-06
Ifi205	226695	8.25559	5.07771e-06
Lims1	110829	1.0938	5.16175e-06
Foxd2os	100040736	-1.15348	5.34845e-06
Tnfrsf1b	21938	1.91074	6.07662e-06
Cenpk	60411	-1.46284	6.4579e-06
Gm4070	100042856	2.70376	6.4725e-06
Olfr56	18356	2.36118	6.78742e-06
Wdr76	241627	-2.09483	6.99344e-06
Skil	20482	1.10713	7.04868e-06
1810011H11Rik	69069	-1.44569	7.44045e-06
Brip1	237911	-1.27052	7.56865e-06
Gbp2	14469	5.38353	7.63858e-06
LOC100503338	100503338	1.19872	7.80582e-06
Ctdspl	69274	-2.30299	8.98177e-06
Irgm2	54396	3.30894	9.09361e-06
D3Ertd751e	73852	-1.11997	9.42365e-06
Clspn	269582	-1.48921	9.57226e-06
Olfr821	258772	-1.00794	1.00567e-05
Gm4951	240327	5.5415	1.03747e-05
Kif24	109242	-1.47353	1.06401e-05
AA467197	433470	1.30831	1.07584e-05
Susd5	382111	1.21805	1.13421e-05
Gemin8	237221	-2.20579	1.16245e-05
2310034C09Rik	117172	1.29829	1.21583e-05
Serpina3f	238393	3.8621	1.23984e-05
Rgl1	19731	1.30943	1.24876e-05
Igkv9-120	434025	1.31067	1.36789e-05
Tor1aip2	240832	1.26441	1.41432e-05
Phf11d	219132	2.76692	1.45253e-05
Rnf150	330812	-1.90647	1.45798e-05
Gm12250	631323	2.5539	1.49373e-05
4930568D16Rik	75859	1.09486	1.53891e-05
Reg1	19692	-1.10713	1.54456e-05
Xylt2	217119	1.1094	1.65808e-05
Olfr980	259110	1.0287	1.66579e-05
Pcsk2	18549	1.08322	1.67046e-05
Pald1	27355	-1.34157	1.6778e-05
Gm4802	216818	-1.51674	1.68955e-05
Tdp2	56196	-1.02538	1.69022e-05
Cxcl11	56066	6.28874	1.70413e-05
Syne3	212073	-1.09892	1.74143e-05
Abhd8	64296	-1.00402	1.74355e-05
Agmo	319660	-1.17807	1.77881e-05
Olfr1393	258463	-1.34078	1.79459e-05
3110039M20Rik	67293	1.3661	1.80146e-05
Catsperg2	76718	1.16429	1.80301e-05
Slamf7	75345	4.61022	1.91445e-05
Zbp1	58203	2.86439	1.91861e-05
Kera	16545	1.21185	1.94253e-05
Gbp3	55932	4.93355	1.94867e-05
Il1rl1	17082	-1.65524	1.97313e-05
Serpinb6d	238568	1.4557	2.1088e-05
Gm6445	623688	1.18824	2.1184e-05
Alms1	236266	-1.67143	2.12759e-05
Ifit2	15958	4.88267	2.15728e-05
Epha2	13836	-1.22733	2.29704e-05
Adamts10	224697	-1.14303	2.29922e-05
Gpx5	14780	1.24478	2.32559e-05
Csf1	12977	3.71023	2.40293e-05
Parp9	80285	2.3513	2.45123e-05
4930555F03Rik	75359	1.18705	2.4548e-05
Ms4a6c	73656	2.94413	2.56842e-05
Mocs1	56738	1.11704	2.56918e-05
Hist2h2be	319190	-1.2619	2.57212e-05
C030034L19Rik	320088	-1.35914	2.744e-05
Dnah7c	100101919	1.20047	2.74512e-05
Mx1	17857	5.33777	2.81476e-05
Ube2l6	56791	2.06817	2.85185e-05
Nfkbib	18036	1.56384	2.93438e-05
Itgb3bp	67733	-1.00754	2.94745e-05
Sesn1	140742	-1.45776	3.00121e-05
Ddx58	230073	2.47228	3.00546e-05
Gm10658	100038566	-1.41332	3.02346e-05
Igtp	16145	3.97829	3.14778e-05
Numbl	18223	-1.16886	3.19032e-05
Mrgprb8	404240	-1.11443	3.23337e-05
Tor3a	30935	1.90363	3.25014e-05
Il1b	16176	7.32388	3.25071e-05
Phf11c	628705	2.35791	3.26705e-05
Magea8	17144	1.71142	3.3657e-05
Stac2	217154	1.04966	3.39081e-05
Daglb	231871	-1.02545	3.51127e-05
Tlr3	142980	2.42958	3.53843e-05
Zfp281	226442	1.39238	3.56628e-05
Kis2	751866	1.21954	3.5915e-05
Pask	269224	-1.57696	3.61497e-05
Gbp10	626578	2.98816	3.77862e-05
Adhfe1	76187	1.86062	3.80119e-05
Tap1	21354	2.67607	3.81755e-05
1700010I14Rik	66931	-1.22235	3.82237e-05
Dgat2	67800	1.91827	3.84724e-05
Ly6i	57248	1.74065	3.8773e-05
Tnip1	57783	1.67402	4.00037e-05
Med9os	100504121	-1.69042	4.00254e-05
Vmn1r65	81013	-1.24949	4.01449e-05
Fam212a	68176	1.29656	4.02497e-05
Olfr606	259098	-1.33284	4.03013e-05
Gbp11	634650	5.06299	4.05895e-05
Fancm	104806	-1.42415	4.09105e-05
Slfn1	20555	1.70029	4.10559e-05
Gab3	210710	-1.27323	4.12141e-05
Ms4a4c	64380	3.55665	4.13414e-05
Edn1	13614	1.72352	4.39184e-05
3830408C21Rik	100040322	-1.0237	4.4002e-05
Cebpb	12608	1.44107	4.69143e-05
Chml	12663	-1.0452	4.79281e-05
Gm6377	622976	1.05026	4.80798e-05
Daxx	13163	2.4112	4.96799e-05
Magi3	99470	-1.12123	5.13223e-05
Mvb12b	72543	-1.36681	5.15556e-05
Angptl3	30924	1.16703	5.35487e-05
D5Ertd605e	100039805	-1.14974	5.41051e-05
Ephx1	13849	-1.00889	5.452e-05
Gbp7	229900	5.16339	6.07907e-05
Pde10a	23984	2.07584	6.10332e-05
Bcl2a1b	12045	3.28849	6.15921e-05
Olfr1260	258983	-1.25041	6.21729e-05
Snx10	71982	1.29501	6.23373e-05
Tpbg	21983	1.06315	6.25095e-05
Uba7	74153	1.89777	6.32038e-05
Rab11fip1	75767	1.29997	6.67866e-05
Rsad2	58185	6.08294	6.68827e-05
Sgk3	170755	1.11889	6.69309e-05
St6gal1	20440	-1.4773	6.76907e-05
Oasl1	231655	4.14911	6.83494e-05
Krtap22-2	68740	-1.79394	6.84543e-05
Snord88c	100217434	-1.05391	6.86424e-05
F830208F22Rik	619308	1.12899	6.87755e-05
Ifit1	15957	5.82821	6.96344e-05
Pyhin1	236312	5.24186	7.06104e-05
Cd40	21939	5.04091	7.14339e-05
Mndal	100040462	2.49359	7.1837e-05
Zc3h12c	244871	2.46069	7.22662e-05
Iqce	74239	-1.12072	7.37926e-05
Csf3	12985	1.92617	7.60308e-05
Rnf213	672511	1.71342	7.66898e-05
Ighv10-3	380809	-1.13795	7.70711e-05
Casp1	12362	1.7342	7.71514e-05
Denr	68184	1.10263	8.05225e-05
Ifi47	15953	3.23851	8.13262e-05
Olfr304	258089	-1.09638	8.26127e-05
Kcne2	246133	1.13338	8.26559e-05
1810043G02Rik	67884	-1.6519	8.28083e-05
Cnnm3	94218	-1.77165	8.29679e-05
Havcr2	171285	-1.25117	8.40619e-05
BC055324	381306	-1.13605	8.48409e-05
Fasl	14103	1.04779	9.08997e-05
Trbv23	100124688	-1.01422	9.18643e-05
Rad51ap1	19362	-1.02064	9.38648e-05
Ces3a	382053	1.03277	9.39404e-05
Olfr1372-ps1	257871	-1.24768	9.46343e-05
Fam71b	432552	1.35905	9.48282e-05
Eif2ak2	19106	1.71505	9.52505e-05
Rasgrp3	240168	-2.55454	9.56301e-05
Pram1	378460	-1.45317	9.74889e-05
Gbp4	17472	4.95762	9.9795e-05
Traj48	100124340	-1.11694	0.000101185
H2-M2	14990	3.5435	0.000101289
Depdc7	211896	-1.23089	0.000101324
Gm6034	547347	1.11218	0.000102776
Snora61	100217440	1.1582	0.000104926
Dennd2c	329727	-2.0332	0.000106035
Hcn1	15165	-1.03577	0.000106237
Ifih1	71586	2.71367	0.000106238
Gm5577	434064	1.32711	0.000108844
Il23r	209590	4.00647	0.000110358
Gm19549	100503091	1.46789	0.000114346
Olfr1466	258689	1.11185	0.000116926
Leprel1	210530	2.65744	0.000121341
Junb	16477	1.59088	0.000121931
Oas1g	23960	2.06131	0.000123871
Clca1	12722	1.19588	0.000123942
Brca2	12190	-1.06398	0.000124045
Tnp2	21959	1.19442	0.000124607
4933417O13Rik	71153	-1.06812	0.000126552
Enpp4	224794	2.94952	0.00012678
Mx2	17858	4.64293	0.000127556
Ccl3	20302	1.17064	0.000128322
Krtap31-1	70831	1.14926	0.000129945
Azi2	27215	1.14233	0.000130212
Nfatc1	18018	-1.07568	0.00013027
Cxcl10	15945	6.07129	0.000131278
Stat1	20846	2.98989	0.000131573
Zfp362	230761	-1.16006	0.000132503
Tfap2b	21419	1.01921	0.000132606
Ticrr	77011	-1.07767	0.000132671
Olfr1366	258280	1.08976	0.00013269
Prkaca	18747	-1.10295	0.000133425
BC034902	228642	1.01527	0.00013422
Mcpt4	17227	1.07354	0.000137942
Psmd10	53380	1.33559	0.000137981
Pnpt1	71701	1.50783	0.000142352
E2f2	242705	-1.38097	0.000142448
Lpar2	53978	-1.14304	0.000142511
Susd2	71733	1.30355	0.000143305
AI504432	229694	-1.23233	0.000143856
Topbp1	235559	-1.04395	0.000144081
Nbeal2	235627	-1.37868	0.000146235
Fam26f	215900	1.2018	0.000147207
Gstm3	14864	1.21113	0.000148004
Map3k12	26404	-1.62112	0.000150054
Nfkbia	18035	2.35333	0.000150938
Lgals8	56048	1.73659	0.000153311
Zfp820	75424	1.67627	0.00015597
Ccne2	12448	-2.24371	0.000156528
Fhod1	234686	-1.47036	0.000156788
Smok4a	272667	-1.62788	0.000157264
Pwp1	103136	1.19213	0.00015736
Ap1s2	108012	-1.10762	0.000159524
P2ry1	18441	-1.25932	0.000160576
Bst2	69550	1.90238	0.000161222
Epb4.1l4b	54357	1.02127	0.000165154
Gm5155	381852	1.12556	0.000165357
Herc6	67138	2.39377	0.000165746
Mitd1	69028	1.68345	0.000168983
Slpi	20568	2.27233	0.000169852
BE692007	100504727	2.29159	0.00017044
Iqsec1	232227	-1.10331	0.000174799
Eif2ak3	13666	-1.06641	0.000181948
Olfr1419	257938	1.10479	0.000183581
4930556A20Rik	75277	1.1662	0.000184412
Plcg1	18803	-1.47639	0.000185352
Ccdc89	70054	1.18683	0.000186305
L3mbtl3	237339	-1.04601	0.000187764
Il6	16193	6.21616	0.000195528
Trex1	22040	2.19449	0.00019768
Gnpda1	26384	-1.45716	0.000197874
Iffo1	320678	-1.31618	0.000199242
Lcn2	16819	5.85185	0.000200038
Lrrc8d	231549	1.16887	0.000202256
Gm3952	100042659	-1.01941	0.000207351
A330033J07Rik	320614	1.09376	0.000208369
Gm5458	432825	2.12708	0.000208914
Parp8	52552	2.33626	0.000210163
Wee1	22390	-1.14904	0.000210432
Phf11b	236451	2.83574	0.000211119
Wdr62	233064	-1.21631	0.000211508
Gbp9	236573	3.60173	0.000214926
Gm8884	667933	1.28371	0.000215222
Pstpip2	19201	3.81619	0.000215243
Ifi204	15951	4.79861	0.000218077
Dtx3l	209200	2.29635	0.000218827
Slc31a2	20530	1.59797	0.000220222
Tfdp2	211586	-1.69456	0.000235367
Haus3	231123	-1.13776	0.000239375
Ldhc	16833	-1.00239	0.000242469
Olfr1120	259031	-1.27631	0.000244664
Mir221	723827	1.29436	0.000249331
Zfpm1	22761	-1.51814	0.000249711
Gm4841	225594	1.93137	0.000252847
Olfr361	258365	1.41543	0.000257754
Parp14	547253	2.93256	0.000258839
Gphn	268566	1.41129	0.000262179
Slfn4	20558	2.50771	0.000267874
Sp140	434484	2.57639	0.000268735
Vsig10	231668	-1.43564	0.000274201
Art3	109979	1.42894	0.0002804
Rpl17	319195	1.13723	0.000281027
Zc3h12a	230738	1.91935	0.00028563
Cyp4a31	666168	1.33999	0.000288295
Cd69	12515	5.56496	0.000290779
2010002M12Rik	112419	1.30255	0.000290831
Tpra1	24100	-1.07886	0.000291011
Gm20559	330256	2.67086	0.000292412
Nod2	257632	2.1296	0.000299263
Pbld2	67307	-1.02362	0.000302091
Gch1	14528	1.43647	0.000307992
Wdr90	106618	-1.34521	0.000309711
Papd7	210106	1.96329	0.000311702
Usb1	101985	1.22795	0.000312411
Cnr2	12802	-1.39434	0.000313572
Mir1942	100316774	1.15935	0.000320788
Dna2	327762	-1.38327	0.000326212
Zcchc14	142682	-1.25716	0.000329252
Mir687	751541	-1.99186	0.000333442
Fbxw14	50757	-1.11607	0.000336893
Psmb8	16913	1.10083	0.000337399
Naa25	231713	1.549	0.000338079
Pbx3	18516	-1.10154	0.00034071
E2f7	52679	-2.02023	0.000349923
Cdk2	12566	-1.18318	0.000351043
Mlkl	74568	1.16033	0.000352798
AW011738	100382	1.10935	0.000354291
3110039I08Rik	73144	-1.01036	0.000355469
Zfp773	76373	-1.16158	0.000358846
Klk1b8	16624	1.17237	0.000361888
Tnf	21926	1.80774	0.000362196
Mrpl39	27393	1.03561	0.000366651
Plekhg3	263406	-1.0877	0.000372933
Rab27a	11891	-1.20083	0.000382376
Gpr97	54672	1.01061	0.000385475
Ccnd1	12443	-1.23092	0.000387555
Tor1aip1	208263	1.24682	0.000392205
Zfp367	238673	-1.59864	0.000396684
Aftph	216549	1.55117	0.000396806
Hdc	15186	2.65246	0.000397554
Slc7a14	241919	1.04468	0.000401381
Slc26a11	268512	-1.17272	0.000401998
Stk40	74178	2.48165	0.0004083
Lrr1	69706	-1.04023	0.000408517
Usf2	22282	-1.07662	0.000408985
Irf7	54123	4.1227	0.000414065
Helz2	229003	2.62695	0.000419074
Trafd1	231712	2.03057	0.000422079
Lce3e	69514	1.14669	0.000422212
Oas1d	100535	1.34021	0.000424177
Man1c1	230815	-1.78257	0.000425617
Stat2	20847	2.57157	0.000426976
Vmn1r73	171237	1.25182	0.000428562
Ncapg2	76044	-1.12887	0.00043063
Ifi203	15950	2.28166	0.000432467
Zar1	317755	1.44265	0.00043369
AY761184	382000	1.36598	0.000435681
Filip1l	78749	1.18849	0.000455519
Cd300e	217306	1.54203	0.00045641
Phxr4	18689	1.4662	0.000462048
Batf2	74481	2.21754	0.000467193
Xrcc2	57434	-1.46133	0.000472082
Lgals9	16859	1.79266	0.000477812
Scimp	327957	1.38305	0.000480148
Trim21	20821	2.23052	0.000481943
Epsti1	108670	2.74155	0.000485789
Mir1960	100316709	-1.26301	0.000488379
Cxcl2	20310	4.22971	0.000502042
Olfr603	259073	1.52987	0.000503022
Chd3os	80515	-1.18276	0.00050643
Ccnf	12449	-1.16826	0.000512419
Mis18a	66578	-1.15445	0.000513278
Tnfsf10	22035	4.3655	0.000514406
Lrmp	16970	-1.0005	0.000518993
Hdac5	15184	-1.74956	0.000522383
Irak3	73914	1.81114	0.000526921
Nmi	64685	1.82197	0.000535073
Nr4a1	15370	2.25682	0.000539814
Emr1	13733	2.57805	0.000545591
Olfr1153	258633	-1.25892	0.000559442
Il17rd	171463	1.02362	0.000562226
Pole	18973	-1.1802	0.000575715
Gm11821	634834	-1.523	0.000576124
Parp3	235587	1.32268	0.000579493
H2-Q4	15015	1.01472	0.000579496
Apol9b	71898	2.99154	0.000581004
Kynu	70789	2.98661	0.000581008
Tpst1	22021	1.06374	0.000587738
Isg20	57444	3.48363	0.000588116
Cenpn	72155	-1.08244	0.000590786
Ccl5	20304	5.24957	0.000593441
Parp12	243771	2.00149	0.00059378
Peli1	67245	1.84095	0.000594059
Ptgs2	19225	3.58268	0.000598364
Cflar	12633	1.73389	0.000601877
Tcp10c	100041352	2.73479	0.000615058
Nlrc5	434341	2.65205	0.000621401
Ccl4	20303	2.76417	0.000625263
Lrrc20	216011	-1.20603	0.000628549
N4bp1	80750	1.22629	0.00063633
Mettl7a1	70152	-1.48242	0.000636435
Znfx1	98999	2.01603	0.000651484
Spryd7	66674	1.41653	0.000657337
Flnb	286940	1.58876	0.00066602
Rtp4	67775	2.99485	0.000668588
Zfp811	240063	1.66459	0.000672439
Dhx58	80861	2.12219	0.000674112
Gpr155	68526	-1.45992	0.000676306
Mir301	723834	-1.04952	0.000679083
Gm2427	100039794	2.36979	0.000680087
Rgs12	71729	-1.24117	0.00068581
Slc16a7	20503	-1.07349	0.000686153
Olfr984	258601	-1.18008	0.0006963
Il1rn	16181	2.21389	0.000700985
Cxcl9	17329	1.42801	0.000702235
Gm3701	100042159	1.3837	0.000706038
Irg1	16365	6.32301	0.000720517
Pou2f2	18987	1.68491	0.000731924
Tjp2	21873	-1.26976	0.000740708
1700010D01Rik	76386	-1.20733	0.000741521
Zdhhc14	224454	-2.05457	0.000743244
Mir146	387164	2.03229	0.000754322
Cdc42ep2	104252	1.98234	0.000755456
Etaa1	68145	-1.16052	0.000762782
BC094916	545384	2.58506	0.000783943
Rgs18	64214	-1.87231	0.000792099
Nav2	78286	-2.06139	0.000811967
Mtmr7	54384	1.38886	0.000814773
Prss54	70993	-1.10653	0.000826201
Cnnm2	94219	-1.2308	0.000826364
Ikbke	56489	1.84669	0.000827366
Mknk2	17347	-1.02659	0.000832946
Socs1	12703	1.7836	0.000835878
Car13	71934	2.29994	0.000838992
Mms22l	212377	-1.41457	0.000842229
Tlr1	21897	1.72349	0.000849269
Gm5431	432555	2.71447	0.000853913
Nfic	18029	-1.31409	0.000858912
9230113P08Rik	77908	1.1061	0.000859314
Aff2	14266	1.39582	0.000860067
Rrm2	20135	-1.83288	0.000860629
Marveld1	277010	-1.18134	0.000863304
Xaf1	327959	3.48133	0.000873093
Cd274	60533	2.6274	0.000884029
Cd28	12487	-2.09564	0.000884413
Dtl	76843	-1.79679	0.000884467
Gm6749	627371	-1.08391	0.000893107
Phf11a	219131	2.66109	0.000895937
Il7	16196	1.49215	0.000902946
Hck	15162	2.19498	0.000903728
Olfr524	258055	1.15825	0.000908062
Cmc2	66531	-1.57596	0.000925673
Usp17lc	13532	-1.1637	0.000928752
Mybl1	17864	-1.19554	0.000928898
Olfr1377	258913	1.30231	0.000935253
2014-03-05	69104	1.17946	0.000942578
Ogfr	72075	1.50808	0.000950316
Sprr2d	20758	1.07393	0.000951906
Rbl2	19651	-1.22541	0.000953743
Ube2t	67196	-1.0522	0.000959199
Sntb1	20649	1.00402	0.000962791
Pml	18854	1.44625	0.000970405
Sod2	20656	1.7914	0.000984209
Ell2	192657	1.26858	0.000992277
Etl4	208618	-1.65974	0.000993765
Iigp1	60440	4.08676	0.000999467
2700049A03Rik	76967	-1.21072	0.00100207
Igkv4-50	381782	1.2596	0.0010054
Trim30a	20128	2.74988	0.00102584
Prdm1	12142	2.43548	0.00103316
Lphn1	330814	-1.19619	0.00103693
Akr1c6	83702	-1.5123	0.00103898
Malt1	240354	2.07179	0.00103922
Tlk2	24086	1.16509	0.00104665
Icam1	15894	2.35897	0.00106327
Lpar6	67168	-1.35921	0.00106555
F3	14066	1.03961	0.00107103
Add3	27360	-1.27319	0.00108087
Polh	80905	-1.18271	0.00108324
Smtn	29856	-1.11331	0.00109913
Fam105a	223433	-1.0253	0.00110774
4930556G01Rik	75332	1.14389	0.00110924
Entpd5	12499	-1.22996	0.00111145
Trim12c	319236	2.1336	0.00112502
Dscc1	72107	-1.44766	0.00113238
Pim1	18712	1.93576	0.0011396
Slc11a2	18174	1.43095	0.00114231
St3gal2	20444	-1.20598	0.00115511
Olfr43	258706	1.72652	0.00117126
Aoah	27052	1.8256	0.0011752
BC147527	625360	2.76129	0.001179
Thbd	21824	-1.04627	0.00118172
Klf3	16599	1.23654	0.0012244
Rnd3	74194	1.6208	0.00122699
Tmem67	329795	1.58393	0.00124563
Zfp808	630579	-1.29614	0.00124673
Crlf3	54394	1.40478	0.00125193
Mctp1	78771	-1.16602	0.00126717
Irgm1	15944	2.89033	0.00127065
Cmpk2	22169	5.35721	0.0012737
Cfb	14962	1.50637	0.00128129
4921507P07Rik	70821	-1.16365	0.00128166
Socs3	12702	3.86114	0.00128511
Pradc1	73327	-1.06572	0.00128522
4930572O03Rik	381715	1.21847	0.00130257
Tonsl	72749	-1.6395	0.0013034
Oas1b	23961	2.76797	0.00131599
Gm8369	666926	1.80099	0.00131736
Rhod	11854	-1.37023	0.00132659
Etv5	104156	-1.07421	0.00132876
Pydc4	623121	1.89488	0.00132902
Fas	14102	2.86889	0.00133689
Zfp69	381549	-1.24177	0.00133809
Wdhd1	218973	-2.26242	0.00133847
Gng13	64337	-1.16827	0.00134076
Rdh10	98711	-1.10632	0.00134693
Cpd	12874	1.08999	0.00135615
Cxcr3	12766	-1.8989	0.00137723
Tap2	21355	1.56596	0.00137972
Gpr31b	436440	1.8293	0.00139184
Fbxo48	319701	-1.26086	0.00139977
Olfr773	257664	1.06095	0.00141631
Slc4a7	218756	1.13658	0.00143623
Cln5	211286	1.14518	0.00144179
Cerk	223753	-1.33156	0.00144734
Elavl4	15572	1.02439	0.00145372
Sass6	72776	1.31436	0.001454
Ankrd54	223690	-1.15832	0.00146127
Vmn1r116	667268	1.20561	0.00146394
Crot	74114	-1.02273	0.00147024
Stil	20460	-1.2115	0.0014708
Gm22	195209	-1.12251	0.00147133
Plscr1	22038	1.72128	0.00148607
Mcoln2	68279	1.35389	0.00150377
4930579G24Rik	75939	-1.19289	0.00150426
Ms4a6d	68774	1.62446	0.00152371
Slc7a2	11988	2.68191	0.00152993
Aida	108909	1.1064	0.00156115
Myo1f	17916	-1.21932	0.00156528
Chic1	12212	1.33893	0.00156569
Pgm2l1	70974	-1.09652	0.00157424
Trbv10	100124670	1.07575	0.00157446
Nfkb2	18034	1.41309	0.00157767
Sdccag8	76816	-1.43765	0.00157779
Ncapd2	68298	-1.27718	0.00159414
Ttc39c	72747	1.00442	0.00159487
Klc4	74764	-1.22263	0.00159589
Cdkn2c	12580	-1.60653	0.00161781
Gm15114	100034729	2.239	0.00162332
Dlgap2	244310	1.11321	0.00162473
H2-T24	15042	2.77778	0.0016252
C130050O18Rik	319772	-1.87851	0.00163595
Map2k6	26399	-2.05402	0.00164977
Kctd12	239217	1.05916	0.00165063
Cmtr1	74157	1.11321	0.00165108
Mir155	387173	2.1937	0.00165329
Irf9	16391	1.41259	0.00165759
Olfr916	258780	1.09227	0.0016631
Cybb	13058	1.27896	0.00166722
Igkv4-59	667683	1.04659	0.00170166
Igkv1-110	381777	1.15481	0.00170225
Gm11559	100415785	-1.07847	0.00172826
Ptges	64292	1.03869	0.0017284
Cxcr4	12767	-1.8447	0.00173286
Bcl2a1a	12044	2.18224	0.00173372
Paqr4	76498	-1.47026	0.00174022
Fbxo21	231670	-1.00491	0.00177382
Stard3	59045	1.05962	0.00177561
Rnf157	217340	-1.17424	0.00178204
Eldr	72735	-1.48871	0.0018058
Olfr1135	258654	-1.2485	0.0018098
Ppm1d	53892	-1.04675	0.0018369
1700006J14Rik	321010	-1.21437	0.00184363
Cish	12700	3.08214	0.00185273
Hmga2-ps1	15365	-1.39778	0.00185968
Cyp2b10	13088	1.26101	0.00187354
Elmo2	140579	-1.0267	0.00188143
Ppfibp2	19024	1.66793	0.00188784
Jak2	16452	2.28324	0.00191357
Arl4c	320982	-1.51029	0.00191731
Ces2c	234671	1.34968	0.0019194
Aldoart1	353204	1.07341	0.00192971
A530064D06Rik	328830	2.26459	0.00193874
Plau	18792	-1.38607	0.00195293
Ripk2	192656	1.62729	0.00199059
Hspa1a	193740	1.13809	0.00199204
Fbxo32	67731	-1.20037	0.00199809
Tchh	99681	-1.2694	0.00201722
Ing1	26356	-1.00773	0.00203622
Tmem86a	67893	-1.10864	0.00204321
F630028O10Rik	100038363	-1.42344	0.00205106
Dcp2	70640	1.30387	0.00207769
Magea5	17141	1.01023	0.00211083
Lacc1	210808	1.60275	0.00211581
Esco2	71988	-1.83017	0.00212102
Il1a	16175	5.82059	0.00214479
Mir340	723845	-1.05017	0.00215109
Cebpd	12609	1.08811	0.00215355
Trim25	217069	1.01374	0.00215923
Arid5a	214855	1.2945	0.0021734
Xrcc3	74335	-1.01192	0.0021854
Slc37a2	56857	-1.09155	0.00220188
Mir1948	100316699	1.14356	0.00220658
Fam187b	76415	-1.66461	0.00220804
Osgin2	209212	1.08954	0.00220827
Cd80	12519	1.34193	0.00223933
Wfdc17	100034251	1.03487	0.00225422
Arl5c	217151	1.70785	0.00226044
Ankrd26	232339	-1.02959	0.00229515
Zfp759	268670	-1.2764	0.00232592
Zfp36	22695	1.78989	0.0023385
Gdf15	23886	1.56269	0.00233953
Ighv7-3	629822	-1.61744	0.00234143
Olfr126	258892	-1.17128	0.00234475
Gm6904	628693	3.42574	0.00235293
Zfhx3	11906	-1.41335	0.00237478
Katna1	23924	1.19378	0.00240188
Tmem64	100201	-1.74392	0.00240281
Zhx2	387609	1.70212	0.00240842
5430402E10Rik	71351	-1.28443	0.00241396
Gm8327	666856	-1.62761	0.00244551
Chek2	50883	-1.28979	0.00247083
Fbxw17	109082	1.4414	0.00252291
4933402N22Rik	545732	1.1893	0.00253636
Efcab11	78767	-1.03695	0.00254048
Pvrl1	58235	-1.53732	0.0025577
Il15	16168	1.11653	0.00256192
Icosl	50723	1.91664	0.00257018
Nfkbie	18037	1.32299	0.0025746
Cth	107869	1.85737	0.00258272
Nos2	18126	4.76699	0.00261372
Rasa3	19414	-1.54365	0.00262892
Sgsh	27029	-1.6155	0.00264157
Olfr55	100038859	1.00039	0.00264628
Ifi44l	15061	4.83177	0.00265717
Arel1	68497	1.14645	0.00266791
Smad1	17125	-1.05296	0.00267079
Clec2d	93694	1.57462	0.00272193
Fanci	208836	-1.08041	0.00272717
Traf1	22029	2.16643	0.00274436
E2f1	13555	-1.30378	0.00276046
Ube2e2	218793	1.30175	0.00276253
2810417H13Rik	68026	-1.16849	0.00276327
Itga4	16401	1.45454	0.00276487
Ung	22256	-1.64317	0.00278462
Gm19760	100503540	-1.56628	0.00278728
C130026I21Rik	620078	1.54026	0.00278759
Dnase1l3	13421	1.60164	0.00279699
Cpeb1	12877	-2.13408	0.00281803
Tmem65	74868	-1.51769	0.00282846
Hip1	215114	-1.2463	0.00284004
B930041F14Rik	230991	-1.00859	0.00288863
Serpinb2	18788	1.78319	0.00292245
Cdca7l	217946	-1.22278	0.00292715
Ddx60	234311	3.31757	0.00302472
Tcp10b	21462	2.84799	0.00303898
Gm20811	100039675	-1.1448	0.00304108
Bcl6	12053	-1.88384	0.00304777
Mir3108	100526511	-1.38265	0.00305448
Trav9n-4	279882	1.71965	0.00306891
Spice1	212514	-1.13432	0.00309573
E2f8	108961	-1.74808	0.00310466
Mmp13	17386	2.84183	0.00313803
Rab32	67844	1.47671	0.0031381
Ccl12	20293	2.31344	0.00314221
Trerf1	224829	-1.23574	0.00314298
Proser3	333193	-1.10451	0.00314886
Dram1	71712	1.98756	0.00321542
Olfr143	258802	1.1464	0.00323776
Ski	20481	-1.02777	0.00325013
9030025P20Rik	100041574	-1.10045	0.00327026
Rilpl2	80291	1.21265	0.00328526
Hap1	15114	1.85559	0.00333265
Slfn9	237886	1.66295	0.00333741
Slc2a8	56017	-1.26899	0.0033418
9530059O14Rik	319626	-1.46214	0.00335452
BC033916	474160	1.22526	0.00335471
Ipp	16351	-1.06398	0.00335927
Slfn2	20556	2.51081	0.00335981
Tcf19	106795	-1.78853	0.00336521
Tmem154	320782	-1.56092	0.00337341
Gm5454	432800	-2.06749	0.00338334
Scd4	329065	-1.58921	0.00338897
Gpr183	321019	-1.77645	0.00342572
Mettl7a2Higd1c	554292	-1.55137	0.0034333
Plekhn1	231002	1.27556	0.00343871
B230217C12Rik	68127	-1.19935	0.00346287
Abcc5	27416	1.48243	0.00346628
6530402F18Rik	76220	1.44084	0.00354689
Ctc1	68964	-1.21982	0.00355032
Il15ra	16169	2.41732	0.0035516
Oasl2	23962	3.85803	0.00356955
Slfn8	276950	1.85605	0.0035798
Samhd1	56045	1.2343	0.00367124
Map3k5	26408	-1.22468	0.00367732
Gm16340	100504287	1.90499	0.00371048
Adar	56417	1.48422	0.0037194
Ifi35	70110	1.94527	0.00372069
Slc2a6	227659	1.06514	0.00379514
Gm11772	100503912	3.43178	0.00379816
Sowahc	268301	1.03693	0.0038076
Mfsd7a	243197	1.90082	0.00382913
C3	12266	1.71321	0.00391357
Il27	246779	1.244	0.0039392
Hspa1b	15511	1.01328	0.00394256
Bcl2	12043	-1.51393	0.00395275
Psmb10	19171	1.71068	0.00397978
Uhrf1	18140	-1.52137	0.00400216
Cenph	26886	-1.11703	0.00400988
Atad5	237877	-1.2983	0.00401726
Ighv5-4	777688	-1.05606	0.00408167
Alg10b	380959	-1.12497	0.00410166
Rcbtb2	105670	-1.36252	0.00411738
Rnf144b	218215	-1.24092	0.00413136
Ccl22	20299	3.51646	0.00415634
Ska2	66140	-1.25792	0.00416145
Psmb9	16912	1.41081	0.00418621
Tnfaip2	21928	1.49671	0.00422943
Mical2	320878	-1.01993	0.00423426
Gm11992	626870	-1.0651	0.00423779
Lrrc25	211228	1.51937	0.00423997
Tmem171	380863	1.28214	0.00424441
Gm21188	100861753	1.56864	0.00427609
Tpcn1	252972	-1.31213	0.00430651
Tnfrsf23	79201	-1.5428	0.00435741
Slc17a5	235504	-1.06073	0.00435877
Igkv8-19	232065	1.01624	0.00438199
5330432E05Rik	383820	1.09946	0.00441904
Apol9a	223672	1.69306	0.00447362
Il18	16173	1.70899	0.00449402
Rad51c	114714	-1.4891	0.00450857
Rnf31	268749	1.02937	0.00456582
AW112010	107350	2.85485	0.00458084
Gm7068	631584	-1.14864	0.0046354
Dcbld2	73379	1.19805	0.00464552
Gsap	212167	1.08147	0.00467131
Skp2	27401	-1.1091	0.00467894
Gm12522	100038453	-1.03867	0.00468548
Tnfaip3	21929	1.9248	0.00469826
Srd5a1	78925	-1.16879	0.0047073
D430020J02Rik	319545	-1.61316	0.00473929
Oxr1	170719	-1.16771	0.00475008
Smarca2	67155	-1.38824	0.00478582
Slbp	20492	-1.21345	0.00479105
Nfxl1	100978	1.4132	0.00483378
Marcks	17118	1.17328	0.00485584
Olfr918	258372	1.69409	0.0048954
Fam46a	212943	1.42458	0.00492759
Olfr19	18316	-1.18512	0.00495193
Spsb4	211949	-1.14798	0.00497583
Fam214a	235493	-1.02195	0.00500274
2410017I17Rik	675325	-1.16188	0.00502012
Chaf1b	110749	-1.41614	0.00503552
Meis1	17268	-1.06113	0.00505037
Slc35c2	228875	-1.02117	0.00508908
Rasgef1b	320292	1.38744	0.005214
Rnf19b	75234	1.31779	0.00523073
Mcm7	17220	-1.39373	0.00525176
Cp	12870	3.05456	0.00525686
Rwdd2a	69519	-1.40742	0.00530874
4930579C12Rik	319213	1.12517	0.00534677
Slc40a1	53945	-1.47864	0.00535631
Actr3b	242894	-1.03088	0.00535749
Ralgds	19730	1.53426	0.00541285
Osm	18413	1.72726	0.00541798
Heatr9	629303	3.52119	0.00542102
A530040E14Rik	621875	1.60215	0.00544268
Zfp395	380912	-1.36206	0.00550463
Gm8212	666647	2.05053	0.00551581
Fcgr1	14129	1.72587	0.0055753
Gm19261	100502579	1.82485	0.0056077
Gm8995	668139	1.52888	0.0056132
Usp18	24110	4.58799	0.00567013
Ccl2	20296	2.73793	0.00573667
Zfp668	244219	-1.03076	0.00574578
Pxdc1	66895	-1.21694	0.00576824
Ms4a6b	69774	1.69146	0.00577225
Slc39a2	214922	1.64348	0.00580403
Ccp110	101565	-1.06089	0.00580449
Atf3	11910	1.06928	0.0058082
St3gal3	20441	1.0749	0.00582046
Olfr713	259036	1.16381	0.00587094
Gadd45b	17873	1.6895	0.00588658
Snx29	74478	-2.03694	0.00591082
St3gal1	20442	1.10103	0.00598681
H2-DMb2	15000	-1.11092	0.00601308
Dgkh	380921	1.92178	0.00607312
Tdrd7	100121	1.72481	0.00607515
Tbc1d30	74694	-1.73205	0.00613743
Lpin1	14245	-1.29687	0.00614258
Cers6	241447	1.8418	0.00617044
Epb4.1	269587	-1.14759	0.00620832
Cyp2d9	13105	-1.08515	0.00625321
Ext1	14042	1.08692	0.00625635
Nap1l1	53605	-1.11791	0.00627571
Irak2	108960	1.24587	0.00629244
Ube2f	67921	1.05534	0.00630616
Syngr1	20972	-1.13247	0.0063915
Siglec1	20612	1.73852	0.00639607
Ints10	70885	-1.22104	0.0064444
Nlrp3	216799	1.1202	0.00645148
Psg18	26438	1.41292	0.00646334
Apobec3	80287	1.02069	0.0064735
Snx25	102141	-1.64377	0.0065323
S1pr1	13609	-1.13569	0.00653856
Lig1	16881	-1.02002	0.00660442
Rhbdf2	217344	1.11257	0.00661727
Prkag2	108099	-1.54198	0.00671719
Mir669m-2	100316834	1.871	0.00680589
Kif21b	16565	-1.35104	0.00686646
Gm2788	100040465	-1.17684	0.00692057
Gm4759	209380	1.07981	0.00694359
Eepd1	67484	-1.43124	0.007076
Wbscr27	79565	-1.30438	0.00710773
Hist1h3g	97908	-1.14811	0.00711978
Pcdh7	54216	1.3444	0.00716886
Tagap	72536	2.04052	0.00719515
Orc6	56452	-1.19361	0.00720108
Dusp5	240672	1.40856	0.00729927
AI607873	226691	1.38319	0.00730564
Arhgef39	230098	-1.02057	0.00731176
Csf2	12981	2.09836	0.00732377
Myd88	17874	1.14978	0.00734674
1600014C10Rik	72244	1.00308	0.00734939
Mafk	17135	1.17898	0.00742063
Nav1	215690	-1.15399	0.00743502
Ccl17	20295	3.16403	0.00743721
4933426M11Rik	217684	1.12443	0.00749041
Cd300lg	52685	-1.06716	0.00752329
Rnu7	19866	-1.2063	0.00763144
Ptgs1	19224	-1.48465	0.00765531
Ms4a14	383435	1.8253	0.00766044
Iglv2	110612	1.52013	0.00768249
Cdc6	23834	-2.1973	0.00769431
Trim26	22670	1.44228	0.00788442
Olfr1208	258774	1.23913	0.00790668
Gpr85	64450	1.67664	0.00793182
Ccnj	240665	1.71997	0.0080438
Pnpla7	241274	-1.13691	0.00807543
Tmem8	60455	-1.02744	0.00808324
Fbxw25	546160	1.32213	0.00816232
Mef2c	17260	-1.66806	0.00822678
Gcdh	270076	-1.17373	0.00824729
Rgs2	19735	-1.58515	0.00831633
Ifi44	99899	3.09927	0.00833914
Irf1	16362	2.06416	0.00834568
Lbh	77889	-2.16118	0.00842385
Camkk2	207565	1.33593	0.00843169
Slc25a22	68267	1.60943	0.00847874
A730011C13Rik	319916	1.58071	0.00849374
Ift57	73916	1.29879	0.00850746
Bcl3	12051	1.86224	0.0085376
Nfkbiz	80859	2.10695	0.0085468
Stk17b	98267	-1.3441	0.00862056
E230029C05Rik	319711	-1.32172	0.0086999
Ccne1	12447	-1.49102	0.00875913
Chek1	12649	-1.16786	0.0088064
Relb	19698	1.00799	0.00886761
Birc3	11796	1.3457	0.0089128
Fmnl3	22379	-1.02791	0.00893763
St8sia4	20452	-2.06506	0.00894772
Chaf1a	27221	-1.19088	0.00910645
Zranb3	226409	-1.62313	0.00915747
Mir5124a	100628630	1.27513	0.00917669
Scgb2b20	494519	1.86504	0.00934892
Zfc3h1	216345	-1.06433	0.00949429
Serpine1	18787	3.81827	0.00966898
Patz1	56218	-1.07824	0.00971911
Lrp5	16973	-1.02557	0.00978191
Narf	67608	-1.75476	0.00983866
Ssh2	237860	-1.24395	0.00983952
Gm16701	100503962	-1.32404	0.00992266
