# Supplementary material for: Gene Regulatory Network Inference of Immunoresponsive Gene 1 (IRG1) Identifies Interferon Regulatory Factor 1 (IRF1) as Its Transcriptional Regulator in Mammalian Macrophages
Source: PLoS One. 2016 Feb 12;11(2):e0149050. doi: 10.1371/journal.pone.0149050 (PMC4752512; doi:10.1371/journal.pone.0149050)
Supplement: S4 Table — (XLSX) [file pone.0149050.s012.xlsx]

## Sheet: Sheet1
Genename	ENTREZG_ID	logFC (LPS vs Ctrl)	P-value
TRIP10	9322	4.08568	3.34992e-63
DAXX	1616	1.05241	4.75596e-62
CSK	1445	1.65168	1.25426e-61
AGO2	27161	1.43829	2.18126e-61
POLDIP3	84271	1.37433	2.61657e-61
MCMBP	79892	1.04095	7.95006e-61
TCP1	6950	1.17568	7.81726e-60
MTMR9	66036	1.04474	4.88971e-17
TM9SF4	9777	1.07086	7.43976e-13
PTBP3	9991	-1.03894	1.20733e-12
PIK3R5	23533	1.67319	1.6502e-12
FMNL3	91010	1.60596	3.13209e-12
CYTH2	9266	1.36664	5.242e-12
C1QTNF1	114897	1.11019	5.30147e-12
TMEM106A	113277	2.31846	1.40014e-11
DDX23	9416	1.06245	5.93134e-11
RNF169	254225	1.37214	2.64519e-10
IL6R	3570	1.50611	3.30588e-10
ISG20L2	81875	1.19143	3.56877e-10
GTF2F1	2962	1.45718	6.08453e-10
PRCC	5546	1.62209	7.13414e-10
DGUOK	1716	1.30683	1.0613e-09
TMEM150B	284417	2.16992	2.08018e-09
UBR4	23352	1.06486	2.81135e-09
PDE4DIP	9659	1.40843	3.33512e-09
HARS	3035	1.02305	4.10068e-09
PELO	53918	1.27915	5.173e-09
CSNK1D	1453	1.29665	6.79585e-09
C17orf62	79415	1.152	7.34321e-09
E2F4	1874	1.39046	8.05003e-09
POLR2H	5437	1.97201	9.01673e-09
YTHDF2	51441	1.09934	1.07421e-08
KDM5A	5927	1.00223	1.07468e-08
ALDOA	226	2.02138	1.31571e-08
TP53INP2	58476	1.1679	1.93285e-08
HDGF	3068	1.6274	1.98586e-08
RAP2C	57826	1.42621	2.00953e-08
MARCKSL1	65108	2.52837	2.19457e-08
CANT1	124583	1.7479	2.2547e-08
THOC6	79228	1.00893	2.45338e-08
AMMECR1L	83607	1.13207	2.59028e-08
CDC37	11140	1.71521	2.63495e-08
CHFR	55743	1.14318	3.8716e-08
MYO18A	399687	1.03963	4.73076e-08
WIBG	84305	1.01579	5.30858e-08
MTCH1	23787	1.31678	5.3659e-08
IER5	51278	1.07268	5.50935e-08
HYPK	25764	1.28064	5.62075e-08
KDM3A	55818	1.19415	6.1212e-08
IGFBP6	3489	1.14405	6.29773e-08
GBP3	2635	2.97024	6.47256e-08
PREX1	57580	1.35737	1.00299e-07
RHBDF2	79651	1.50865	1.08712e-07
INTS9	55756	1.03831	1.09817e-07
MUS81	80198	1.15866	1.12082e-07
VASP	7408	1.96735	1.44726e-07
KLC1	3831	1.53476	1.68198e-07
PSMA6	5687	3.10794	1.82125e-07
MAP2K2	5605	1.31137	1.88379e-07
LRRC32	2615	1.33306	1.96829e-07
PITPNB	23760	1.52731	2.35996e-07
SIRPA	140885	1.68532	2.60734e-07
SLC39A1	27173	1.60235	2.61017e-07
BAZ2A	11176	1.80972	2.64453e-07
SNW1	22938	1.01913	2.96696e-07
AGPAT1	10554	1.16253	3.04114e-07
GYS1	2997	2.10199	3.14925e-07
SF3B2	10992	1.07413	3.4304e-07
RC3H2	54542	1.04438	3.77104e-07
NUTF2	10204	1.02203	3.78584e-07
MCTP1	79772	1.39384	3.80772e-07
EIF3K	27335	1.5559	4.66522e-07
KEAP1	9817	1.31647	5.12628e-07
CCNJ	54619	1.14204	5.55004e-07
AKAP13	11214	1.19821	6.15748e-07
COMMD1	150684	1.48447	6.32102e-07
MBIP	51562	1.07884	6.90436e-07
TMEM194A	23306	1.03099	7.77529e-07
DDX47	51202	1.73927	7.78662e-07
DOCK4	9732	3.00815	8.12056e-07
CYB5R3	1727	1.61011	8.69305e-07
HDAC3	8841	1.53682	8.96304e-07
GALNT11	63917	1.05263	9.75363e-07
MAPKAPK2	9261	2.12431	9.79446e-07
SIRPB1	10326	-1.32635	1.01165e-06
WBSCR22	114049	1.21023	1.01979e-06
KCNN4	3783	1.59092	1.02596e-06
KANK1	23189	1.36239	1.02669e-06
TAOK3	51347	1.06807	1.03179e-06
STX11	8676	2.06138	1.0422e-06
MLLT6	4302	1.15143	1.05078e-06
PDZD8	118987	1.25333	1.05286e-06
NIP7	51388	1.0291	1.08501e-06
TICAM1	148022	1.20957	1.19499e-06
HNRNPC	3183	1.93137	1.24053e-06
RBBP4	5928	-1.11166	1.34401e-06
NFKB2	4791	3.70519	1.40832e-06
TMEM63B	55362	2.46737	1.45255e-06
CHN2	1124	-1.24075	1.57984e-06
CSNK2B	1460	1.41822	1.58421e-06
SLC2A6	11182	3.73562	1.58449e-06
MPND	84954	1.28251	1.60825e-06
TNFRSF4	7293	1.75362	1.69102e-06
PSTPIP2	9050	4.10764	1.70773e-06
GYPC	2995	1.6475	1.79782e-06
USP12	219333	1.09301	1.91715e-06
UBXN6	80700	1.11243	1.98702e-06
FAM96B	51647	1.4192	2.09433e-06
CCR2	729230	2.06115	2.10348e-06
MAP2K3	5606	1.87568	2.19475e-06
SEMA4A	64218	1.22104	2.23079e-06
LMNA	4000	1.45465	2.29556e-06
UBE2N	7334	1.32679	2.34597e-06
FAM117B	150864	-1.11924	2.35773e-06
DPP7	29952	1.15079	2.39471e-06
TNIP2	79155	1.24776	2.42269e-06
PALLD	23022	2.29353	2.58922e-06
BCKDK	10295	1.12034	2.6957e-06
NUB1	51667	2.6305	2.73319e-06
CLCF1	23529	1.28956	2.87483e-06
SGPP2	130367	4.8545	3.10018e-06
SDF2	6388	1.06961	3.18623e-06
RRAS2	22800	1.11219	3.19642e-06
TYMP	1890	1.63505	3.19928e-06
SCNM1	79005	1.59061	3.24497e-06
EIF4E2	9470	1.40268	3.25253e-06
ADRM1	11047	1.69059	3.37597e-06
RELA	5970	2.14495	3.40758e-06
NDP	4693	3.17021	3.55947e-06
RBCK1	10616	1.11007	3.61058e-06
C18orf8	29919	1.15774	3.64355e-06
PUF60	22827	1.04425	3.69839e-06
ELF4	2000	1.68598	3.91212e-06
COQ10B	80219	1.20276	3.94822e-06
ANKRD33B	651746	1.31226	4.34437e-06
FBXO42	54455	1.21215	4.76045e-06
TSR1	55720	1.05503	4.77608e-06
EMC2	9694	1.02493	4.79104e-06
CD2BP2	10421	1.15753	4.9054e-06
SRC	6714	2.33925	4.91564e-06
STAT4	6775	4.93307	4.99041e-06
PDLIM5	10611	1.38676	5.11272e-06
MRPS24	64951	1.17593	5.26098e-06
SNAPC1	6617	1.99414	5.2866e-06
TTLL4	9654	1.35986	5.39779e-06
PGK1	5230	1.8165	5.56202e-06
MED15	51586	2.39956	5.5793e-06
PLK3	1263	1.70385	5.67205e-06
SH3GL1	6455	1.1666	6.20648e-06
DNPEP	23549	1.50567	6.25088e-06
EMP3	2014	2.20663	6.45004e-06
UBE2D3	7323	1.08161	6.76606e-06
TJP1	7082	1.0951	6.89972e-06
IRF2	3660	2.14921	7.00556e-06
MPZL1	9019	1.11002	7.2159e-06
ADORA2A	135	3.02483	7.43112e-06
MED27	9442	1.31334	7.65798e-06
JMJD6	23210	1.24656	7.71384e-06
U2AF2	11338	1.02164	7.75959e-06
RBM22	55696	1.18664	7.90074e-06
TJP2	9414	2.3109	8.20509e-06
DHX30	22907	1.2719	8.52009e-06
YWHAE	7531	1.63344	8.62734e-06
NSFL1C	55968	1.28941	8.64749e-06
ARL6IP4	51329	1.17498	8.92383e-06
ELOVL7	79993	2.96999	9.04685e-06
APH1A	51107	1.00027	9.2742e-06
POLE3	54107	1.10075	9.58242e-06
EBI3	10148	4.34483	9.84039e-06
AKT2	208	1.20697	9.92543e-06
ARIH2	10425	1.03908	1.0001e-05
TGFBR2	7048	-1.766	1.01016e-05
SFR1	119392	1.0589	1.01657e-05
CLK3	1198	1.96961	1.03728e-05
JUNB	3726	1.29342	1.05194e-05
PPP4R1	9989	1.44648	1.06112e-05
TBC1D14	57533	-1.09731	1.06646e-05
LUC7L	55692	1.02536	1.08611e-05
PTAFR	5724	1.09636	1.10818e-05
HIST1H2AE	3012	1.14372	1.11656e-05
TNIP1	10318	4.09573	1.13811e-05
PFKP	5214	2.14657	1.15277e-05
TMX2	51075	1.30518	1.1534e-05
SLC43A2	124935	3.30176	1.158e-05
C1orf123	54987	1.35485	1.171e-05
CLEC4E	26253	3.2024	1.1821e-05
LARP4B	23185	1.09584	1.18911e-05
GNG2	54331	1.46007	1.20415e-05
EIF3J	8669	1.01475	1.21359e-05
LYRM4	57128	2.12151	1.22809e-05
SRM	6723	1.41018	1.23202e-05
MEPCE	56257	1.01957	1.23626e-05
TSPAN31	6302	1.68569	1.25398e-05
RFFL	117584	1.42986	1.27077e-05
KLHL5	51088	1.27793	1.28412e-05
MYCBP	26292	1.08269	1.33001e-05
KCNRG	283518	1.0036	1.34077e-05
MSC	9242	3.49611	1.36403e-05
PSMD11	5717	1.12454	1.40233e-05
GUCD1	83606	1.72295	1.40927e-05
RBM10	8241	1.0168	1.48068e-05
MAFB	9935	2.11861	1.49852e-05
OGFR	11054	2.14087	1.51678e-05
SLC11A2	4891	1.77293	1.5331e-05
CCL5	6352	6.29992	1.54055e-05
CYB5A	1528	1.72015	1.54522e-05
MMP19	4327	1.53683	1.54737e-05
CXCL8	3576	6.77132	1.60931e-05
ASNA1	439	1.79816	1.63414e-05
RAB35	11021	1.9334	1.65351e-05
UBE2Q1	55585	1.33152	1.68355e-05
STAT5B	6777	1.15976	1.71435e-05
EXOSC2	23404	1.23956	1.71466e-05
VPS4A	27183	1.19672	1.72801e-05
CHMP6	79643	1.0465	1.75076e-05
SZRD1	26099	1.68576	1.76792e-05
CRTC2	200186	1.85395	1.78214e-05
ZNF410	57862	1.30789	1.80365e-05
TTC38	55020	1.07466	1.81472e-05
RPL10	6134	1.3174	1.8641e-05
ABL2	27	1.03727	1.86532e-05
CD59	966	1.22274	1.90752e-05
CD40	958	3.61663	1.91235e-05
UXT	8409	2.89927	1.96014e-05
IL1B	3553	9.13955	1.98259e-05
CDK6	1021	1.2222	2.03866e-05
DPYSL3	1809	1.46685	2.08166e-05
PPP1R35	221908	1.05603	2.13341e-05
SOD2	6648	1.73384	2.15722e-05
CXorf40A	91966	1.42215	2.15954e-05
MED31	51003	1.27015	2.16852e-05
ATF5	22809	1.38776	2.20569e-05
DHX16	8449	1.0094	2.27627e-05
SASH3	54440	1.55437	2.29701e-05
KAT5	10524	1.32901	2.333e-05
ARL8A	127829	1.38774	2.35105e-05
ZNF589	51385	-1.74462	2.38636e-05
VKORC1L1	154807	-1.30051	2.39416e-05
TTI2	80185	1.22125	2.41781e-05
H3F3C	440093	1.58451	2.43786e-05
SLC2A1	6513	3.4148	2.54432e-05
C17orf96	100170841	1.84578	2.54582e-05
DUSP1	1843	2.39326	2.56646e-05
CCL3	6348	6.22244	2.60018e-05
BCL2	596	1.17874	2.68999e-05
PNPLA1	285848	1.1304	2.69014e-05
BASP1	10409	1.48254	2.69645e-05
PSMB4	5692	1.5897	2.70704e-05
FADS3	3995	1.17705	2.70741e-05
PSME1	5720	1.52132	2.7223e-05
USP7	7874	1.46249	2.73313e-05
TRAPPC4	51399	1.37527	2.7461e-05
NOP2	4839	1.10039	2.7515e-05
IL36G	56300	2.14443	2.79545e-05
SEC14L2	23541	1.2257	2.80954e-05
RTF1	23168	1.22881	2.8128e-05
TMEM189	387521	1.77017	2.83788e-05
EIF3D	8664	1.34119	2.93889e-05
PPP4C	5531	1.21596	2.95871e-05
TRIM26	7726	1.36318	2.9751e-05
MIR146A	406938	2.5867	3.09786e-05
LRCH4	4034	1.22854	3.13348e-05
CLUH	23277	1.15627	3.22398e-05
PPP3CA	5530	-1.05883	3.25964e-05
JAG1	182	2.97707	3.3464e-05
ANKLE2	23141	1.30955	3.37392e-05
FAF2	23197	1.33417	3.3855e-05
PTGIR	5739	1.46466	3.46036e-05
MAD2L1BP	9587	1.539	3.47196e-05
ICAM1	3383	3.74537	3.52567e-05
C9orf89	84270	1.91184	3.54876e-05
THEMIS2	9473	1.60218	3.61353e-05
SRF	6722	1.16828	3.62527e-05
GNA15	2769	2.74892	3.63697e-05
SNRPB	6628	1.54826	3.64376e-05
EHD1	10938	4.20957	3.64949e-05
POC1B	282809	1.08248	3.71145e-05
PSMB10	5699	1.14475	3.73948e-05
STARD3NL	83930	1.14944	3.7523e-05
GCH1	2643	5.03498	3.81733e-05
SPI1	6688	1.16124	3.836e-05
ZDHHC16	84287	1.13968	3.85025e-05
COIL	8161	1.41405	3.86106e-05
IRAK2	3656	3.48074	3.90215e-05
NUP85	79902	1.12797	3.97639e-05
FAM98A	25940	1.31678	3.97729e-05
SRPRB	58477	1.33348	4.06708e-05
CEBPD	1052	1.90928	4.17535e-05
ADA	100	3.28654	4.2194e-05
STARD3	10948	1.38603	4.2359e-05
ELK1	2002	1.53599	4.24214e-05
ETV3	2117	1.57876	4.29449e-05
APOO	79135	2.36492	4.31421e-05
TUBB2A	7280	1.6419	4.32345e-05
CDK8	1024	1.02466	4.32541e-05
ANKRD37	353322	1.04632	4.33726e-05
FAM127A	8933	2.21734	4.34415e-05
APOL2	23780	1.59606	4.44984e-05
FAM192A	80011	1.4241	4.51494e-05
METTL3	56339	1.29726	4.5155e-05
METTL1	4234	1.67962	4.62279e-05
MAMLD1	10046	1.87665	4.72723e-05
EIF3B	8662	1.14728	4.81331e-05
C15orf48	84419	1.82449	4.82409e-05
ANKHD1	54882	-1.26396	4.85779e-05
C20orf24	55969	1.53185	4.86025e-05
PTPN1	5770	1.1425	4.86719e-05
GRAMD1A	57655	3.17407	4.88735e-05
USP13	8975	1.4116	4.89956e-05
ABCC1	4363	1.75993	4.97553e-05
TNFRSF9	3604	4.08505	4.98269e-05
FDPS	2224	1.22897	5.06466e-05
SIK3	23387	2.17235	5.13177e-05
BCL7B	9275	1.32809	5.13572e-05
NELFE	7936	1.49439	5.15437e-05
NRROS	375387	1.32335	5.20055e-05
PXYLP1	92370	1.19259	5.20421e-05
AHSA1	10598	1.07564	5.22422e-05
PSMD8	5714	1.00045	5.24581e-05
FGD5	152273	-1.0327	5.33457e-05
GBP2	2634	3.84101	5.43339e-05
ZC3H12C	85463	2.18978	5.50524e-05
CLIC1	1192	1.45621	5.53842e-05
ABHD10	55347	-1.30557	5.57181e-05
YRDC	79693	1.60912	5.60147e-05
CCDC94	55702	1.06849	5.66776e-05
STOML2	30968	1.00379	5.72534e-05
STRN3	29966	1.1602	5.7598e-05
FUS	2521	1.22525	5.76561e-05
DNAJC14	85406	1.14874	5.80471e-05
PDK3	5165	-1.0305	5.86826e-05
DDX21	9188	2.14792	5.9075e-05
ARFGAP2	84364	1.0188	5.92334e-05
C1orf174	339448	1.05397	5.99372e-05
NIT2	56954	1.94325	6.02121e-05
TRAFD1	10906	2.12416	6.08856e-05
ACSL1	2180	1.33844	6.16647e-05
IFNLR1	163702	1.19072	6.18211e-05
HIVEP3	59269	1.14862	6.22576e-05
SLC39A10	57181	-1.19136	6.2371e-05
SDF4	51150	1.4186	6.4324e-05
NBR1	4077	1.21662	6.46472e-05
TNFAIP3	7128	4.60027	6.46966e-05
NECAP1	25977	2.00246	6.48172e-05
SRP68	6730	1.07472	6.78408e-05
RNF126	55658	1.24875	6.85343e-05
LITAF	9516	1.2325	6.92621e-05
SVIL	6840	1.26148	6.93385e-05
ABI1	10006	1.02795	6.96218e-05
BTG3	10950	1.0243	6.98761e-05
RHOG	391	1.89923	7.12671e-05
KHDRBS1	10657	1.16683	7.18029e-05
IDH3B	3420	1.2416	7.26162e-05
TNFAIP2	7127	3.5531	7.31225e-05
CCT3	7203	1.51065	7.4725e-05
OAZ2	4947	1.04697	7.72086e-05
LRCH1	23143	1.09083	7.74796e-05
WDR73	84942	1.03839	7.78906e-05
PCMTD1	115294	-1.03852	7.81526e-05
CD82	3732	2.08534	7.89525e-05
STXBP2	6813	1.48974	7.94498e-05
ACVR1B	91	1.03701	7.98258e-05
CDK9	1025	1.20331	8.02181e-05
PTGER4	5734	1.55639	8.06001e-05
KDM6B	23135	1.90491	8.0628e-05
ARL2BP	23568	1.45609	8.17324e-05
CHMP2A	27243	1.07679	8.20065e-05
PRPF3	9129	1.72117	8.40369e-05
PTPRJ	5795	1.99617	8.53164e-05
USF1	7391	2.31134	8.80407e-05
MEAF6	64769	1.02797	8.8061e-05
TARBP2	6895	1.10212	8.95487e-05
SLC15A3	51296	1.40594	8.97589e-05
FMNL1	752	1.6994	9.14963e-05
NAV1	89796	1.19875	9.29763e-05
AUP1	550	1.05926	9.45044e-05
ARPC4	10093	1.315	9.95378e-05
B4GALT1	2683	2.71227	0.000100373
UBE2D2	7322	1.18485	0.000100412
UBE2H	7328	1.159	0.000100965
H3F3B	3021	1.70494	0.000101115
RARS	5917	1.10937	0.000102054
PPP2R1A	5518	1.63324	0.000102338
IFI27L2	83982	1.10822	0.000102893
GP1BA	2811	2.90019	0.000103341
SMARCB1	6598	1.2776	0.000103671
GNG5	2787	1.60408	0.000103955
NINJ1	4814	1.31388	0.00010433
STAT5A	6776	2.30994	0.000104402
PRRG4	79056	1.02592	0.000104624
AIFM2	84883	1.24173	0.000110319
ZPR1	8882	1.10224	0.000110914
CCDC124	115098	1.42891	0.000111587
KCTD10	83892	1.47687	0.000112681
DRAP1	10589	1.34844	0.000113823
DCUN1D3	123879	1.28321	0.000114652
KIAA0247	9766	2.04178	0.000116027
TNFAIP6	7130	5.13822	0.0001161
TAPBPL	55080	1.36975	0.000116414
NUP93	9688	1.42982	0.000117629
PLIN3	10226	1.35262	0.000118675
AP2M1	1173	1.06418	0.000119164
PPTC7	160760	1.15477	0.000119196
CDC42SE1	56882	1.07314	0.000119939
TUBB3	10381	1.61736	0.000119998
DNAJB6	10049	1.91775	0.000122419
NUP62	23636	1.08879	0.000123687
ALCAM	214	1.19906	0.000125187
PDGFB	5155	1.2352	0.000125388
UBA6	55236	1.58751	0.000126066
GBP1	2633	6.44096	0.000126099
AMPD2	271	1.56722	0.00012639
NPLOC4	55666	1.01979	0.00012676
ECM1	1893	-1.14574	0.000126904
ELP5	23587	1.36433	0.000129838
FUT11	170384	1.06938	0.000129949
BTG2	7832	1.55652	0.000130277
NDUFB8	4714	1.18833	0.000132124
MFSD2A	84879	2.06574	0.000133425
DUSP5	1847	2.63038	0.00013455
TCEB3	6924	2.04333	0.000134675
HLTF	6596	-1.01359	0.000135865
DOT1L	84444	1.77393	0.000137473
DNTTIP2	30836	1.4677	0.000138327
LRP8	7804	1.32351	0.00013918
SELO	83642	1.3398	0.000141849
ADPRHL2	54936	1.48027	0.000142183
NCK2	8440	2.152	0.000142488
ADAP1	11033	1.26521	0.000142553
MTF1	4520	2.10336	0.000143972
MARCKS	4082	2.96123	0.000144251
ASAP2	8853	2.87599	0.000144397
CLTB	1212	1.16418	0.000144449
ANAPC15	25906	1.77216	0.000145377
MST4	51765	3.68757	0.000146979
NFAT5	10725	1.3197	0.000147053
ANP32B	10541	1.10696	0.000147269
TGFBR1	7046	-1.54547	0.000148577
PANX1	24145	2.43598	0.000151244
ATXN7	6314	1.22369	0.000152249
ACVRL1	94	1.03412	0.000152953
POLR3D	661	1.15342	0.00015321
SF3B4	10262	1.28954	0.000154235
RAB11B	9230	1.18452	0.000154564
RAB33A	9363	2.32961	0.000157504
LAT	27040	1.08929	0.000162027
IRF9	10379	2.35587	0.000162229
ADH5	128	-1.12048	0.000162806
TLR5	7100	-1.55784	0.000166961
SLCO3A1	28232	2.63054	0.000174721
CDC26	246184	1.58499	0.000174965
ORAI1	84876	1.23053	0.000175268
CCDC50	152137	1.9191	0.000176334
ARHGAP26	23092	-1.53435	0.000178002
HK2	3099	1.24915	0.000178538
TEN1	100134934	1.16023	0.000179571
IFNAR2	3455	1.03281	0.000180621
XRCC6	2547	1.20089	0.000181532
HSPA1A	3303	2.73039	0.000181873
TOMM34	10953	1.05919	0.000181982
DDX56	54606	1.2607	0.000184656
C1orf122	127687	1.56883	0.000187051
SSU72	29101	1.01687	0.000188737
ACOX3	8310	1.14027	0.000189375
POLR2E	5434	1.17789	0.000190108
UTP18	51096	1.11837	0.000190258
UBE2A	7319	1.05821	0.000191742
RNF25	64320	1.20546	0.000192551
UBA1	7317	1.0475	0.000196648
SFPQ	6421	1.06808	0.000197621
BID	637	2.79791	0.000197979
STAT3	6774	1.26376	0.000198663
MRPL49	740	1.32746	0.000199951
PGM1	5236	1.39574	0.000200115
CREB1	1385	1.07357	0.000200335
NDUFB10	4716	1.37929	0.000203464
FSCN1	6624	3.08115	0.000203952
MAPK8	5599	1.1947	0.000204643
HS3ST3B1	9953	4.99623	0.000206944
WDR11	55717	1.21087	0.000208042
CYC1	1537	1.7449	0.000208166
KLHL28	54813	1.10414	0.000208199
TRAF3IP3	80342	1.02276	0.000209028
LRPAP1	4043	1.56181	0.000210675
MAP3K5	4217	1.64902	0.000211059
APOL3	80833	1.39415	0.000211104
KARS	3735	1.33244	0.000212021
NDUFV1	4723	1.16177	0.000212693
MYO1C	4641	1.53323	0.000214023
SRI	6717	1.06414	0.000217554
SCAND1	51282	1.19754	0.000217587
EIF6	3692	1.92527	0.000219134
UBE2Z	65264	1.68397	0.000223391
DNAJA1	3301	2.07712	0.000224768
UBE3C	9690	1.01631	0.000224798
MDFIC	29969	1.77605	0.000227425
MACF1	23499	1.33827	0.000227553
RNH1	6050	1.0182	0.000228142
TERF2IP	54386	1.35063	0.000228261
NDUFB4	4710	1.62845	0.000231556
PRDM1	639	1.44564	0.000235888
ZFX	7543	1.35954	0.000236105
ARHGDIA	396	1.19737	0.000236269
LOC541472	541472	1.0641	0.000238226
ST3GAL2	6483	1.55524	0.000240946
RBM47	54502	1.05934	0.000249907
DENND5A	23258	3.11832	0.000253283
DCLRE1C	64421	1.21505	0.000254486
PSMA3	5684	1.71839	0.000261463
FERMT2	10979	1.63103	0.000262948
TMEM199	147007	1.01731	0.00026308
SLC37A1	54020	1.31122	0.000263988
DNTTIP1	116092	1.06841	0.000266868
INHBA	3624	4.15932	0.000267939
CXCL1	2919	6.13471	0.000269115
TNFSF9	8744	2.67087	0.000269834
AGPS	8540	-1.36092	0.000272473
ITGB8	3696	5.72471	0.000275937
TCF7L2	6934	1.78088	0.00027634
NSMAF	8439	1.14349	0.000277734
CELF1	10658	1.13287	0.000280626
ATF3	467	1.35896	0.000280953
SNRNP35	11066	1.02074	0.000284546
WTAP	9589	2.26327	0.00028638
DDOST	1650	1.13703	0.000286564
CXCL3	2921	3.44196	0.000293554
BZW2	28969	1.39556	0.000294849
LSS	4047	2.12853	0.000295338
MT1A	4489	2.28334	0.00029956
GJB2	2706	1.56957	0.000302307
RAPGEF2	9693	2.92313	0.000305271
TRAF1	7185	4.86922	0.000305375
RANBP3	8498	1.20867	0.000306223
IL1RN	3557	1.84057	0.000309488
DDX3Y	8653	1.0301	0.000310535
EIF5	1983	1.59118	0.000312212
LRRC8B	23507	1.32911	0.000312214
NFE2L3	9603	2.25709	0.000313124
PSMD7	5713	1.36401	0.000317284
CYB5B	80777	1.17384	0.000321871
CXorf38	159013	1.32795	0.000322636
MLH1	4292	1.11955	0.00032296
NOP16	51491	1.72613	0.00032712
RPS16	6217	1.84178	0.000332662
MERTK	10461	-1.78952	0.000333051
NECAP2	55707	1.43543	0.000333601
CHRAC1	54108	1.46446	0.000334602
MYO1G	64005	2.76459	0.000336496
TRA2A	29896	2.18342	0.00033717
NOC2L	26155	1.15468	0.000340273
BCL3	602	2.00526	0.000341632
RNF144B	255488	4.44178	0.000343172
CAPN1	823	1.17199	0.000343249
PPP3CC	5533	1.67734	0.000343421
FOSL2	2355	1.85602	0.000345893
EPB41	2035	1.08725	0.000349986
TC2N	123036	1.10164	0.000352033
PTGS2	5743	8.43562	0.000352571
DYNC1LI2	1783	1.03161	0.000354059
RBM5	10181	1.11075	0.000358975
FXR2	9513	1.11899	0.000359724
RAB34	83871	1.71657	0.000362633
RASL11A	387496	1.30686	0.000363802
TBC1D22B	55633	1.08702	0.000365998
GPR132	29933	2.15539	0.00036638
CYP7B1	9420	2.34212	0.000367377
MBOAT1	154141	-1.77495	0.000367646
NSUN5	55695	1.42299	0.000368223
ELAC2	60528	1.30038	0.000370643
NSUN3	63899	1.61813	0.000374837
TTC3	7267	-1.30972	0.000378276
DVL3	1857	1.30991	0.000378701
MXD1	4084	1.79797	0.000380278
VRK3	51231	1.23499	0.000381619
STX7	8417	-1.00962	0.00038292
PDP2	57546	-1.22923	0.000384252
PEF1	553115	1.27529	0.000385231
CORO1B	57175	1.32983	0.000387646
TOMM5	401505	1.03056	0.000389003
CERS4	79603	1.0138	0.000389898
PLEKHM3	389072	2.52654	0.000392463
RARRES1	5918	1.12826	0.000396071
NDST2	8509	1.34231	0.000403423
ITPRIP	85450	1.5532	0.000407598
AKR1A1	10327	1.24655	0.000410906
NR1H2	7376	1.40034	0.000416202
C5orf56	441108	1.29877	0.000417242
TNFRSF1B	7133	1.08369	0.000420587
RNF115	27246	1.96698	0.00042321
PLAUR	5329	1.33237	0.000427347
PSMD4	5710	1.57517	0.000432122
FAM127B	26071	1.25661	0.000432393
UXS1	80146	2.15551	0.000432952
OPTN	10133	1.58686	0.000435202
ST7	7982	1.00338	0.000444908
TRIM21	6737	2.03511	0.000446372
PTBP1	5725	1.30528	0.000448114
SLC16A3	9123	1.2071	0.000450888
ZBTB17	7709	1.27839	0.000454309
ZC3H12A	80149	4.04375	0.000457733
MT1M	4499	3.43521	0.000463871
DHX8	1659	1.15435	0.000465149
ABTB2	25841	2.56265	0.000466331
BAALC	79870	1.487	0.000470416
CCL4	6351	6.73977	0.000472853
BATF	10538	1.23117	0.000473413
NFKBIB	4793	1.11238	0.000474455
EFHD2	79180	2.5829	0.0004767
P4HA2	8974	1.29509	0.000485394
BAIAP2L1	55971	1.21201	0.000487769
AP1S3	130340	1.41313	0.000489561
SLC31A2	1318	1.0894	0.000489923
C17orf49	124944	1.34465	0.000490976
MMD	23531	-1.30642	0.000497734
NUBP1	4682	1.82965	0.000501189
ERAL1	26284	1.43885	0.000502973
PSMB6	5694	2.43182	0.000506176
C7orf60	154743	1.36228	0.00050803
SQSTM1	8878	1.18844	0.000508793
RPS9	6203	1.39024	0.00051194
NFKBIA	4792	3.65893	0.00051288
CD80	941	5.20898	0.000513257
STK40	83931	1.22158	0.000515724
TOP1	7150	1.14431	0.000516199
ADAM17	6868	1.73114	0.000521346
KTI12	112970	1.12996	0.000524311
S100A12	6283	1.00599	0.000524777
FAM124A	220108	2.98094	0.000525627
CCT7	10574	1.28157	0.000540021
ZNHIT1	10467	1.4272	0.000541726
BECN1	8678	1.45902	0.000545584
N4BP2L1	90634	2.81974	0.000553532
PSMA5	5686	1.43833	0.000561063
MORF4L2	9643	1.18206	0.000561395
GTF2B	2959	1.5376	0.000572226
BCL7C	9274	1.00982	0.000577749
FH	2271	1.26017	0.000585309
SERTAD2	9792	-1.08759	0.000586882
C19orf10	56005	1.31358	0.000590689
C18orf25	147339	1.0022	0.000594844
HEY1	23462	1.02392	0.000604468
ABCA1	19	1.03051	0.000605073
EZH2	2146	1.13276	0.000605823
TNIK	23043	2.18957	0.000606186
IL18	3606	2.69985	0.000613621
CS	1431	1.08393	0.000619136
AP1B1	162	1.0667	0.000619688
GRPEL1	80273	1.09397	0.000627024
PIP5K1A	8394	1.38569	0.000629529
ATF1	466	1.19851	0.000630988
YEATS2	55689	1.41162	0.000636037
IDO1	3620	8.27238	0.000637146
BANF1	8815	1.09912	0.000640181
AP3S1	1176	-1.43644	0.000640892
EPM2AIP1	9852	1.13931	0.000646049
BUB3	9184	1.1443	0.000647618
APOL1	8542	1.49639	0.000651598
CFLAR	8837	1.09256	0.000655247
TESK1	7016	1.09963	0.000663443
RPL35	11224	1.37436	0.00067216
MKL2	57496	-1.5996	0.000673416
ZMYND8	23613	1.25742	0.000675382
TUBB	203068	1.27215	0.000678133
HCLS1	3059	1.12577	0.000682451
RBPJ	3516	1.23426	0.000685501
NFKB1	4790	3.21328	0.00068552
GCLM	2730	1.05217	0.000696763
PNRC1	10957	2.13776	0.000703014
DPF2	5977	1.49547	0.000704045
CNDP2	55748	1.29156	0.000706674
ABHD5	51099	-1.4205	0.000709527
HSPA1B	3304	1.41159	0.000711537
MAP2K1	5604	1.00574	0.000712579
HMOX2	3163	1.60004	0.000713324
CKB	1152	3.54012	0.000721828
CCR7	1236	4.91888	0.000729818
MAP7D1	55700	1.0538	0.000730877
B3GNT5	84002	1.15582	0.00074122
GLTP	51228	1.29921	0.000744268
ALYREF	10189	2.23239	0.000746138
DUS1L	64118	1.09134	0.000747423
PSMC4	5704	1.88868	0.000750976
ZNF654	55279	1.07368	0.000760671
SOCS1	8651	1.05104	0.000764847
LIN37	55957	1.10042	0.000765069
RASGRP1	10125	3.50992	0.000769919
PLAGL2	5326	1.08223	0.000770336
RGS16	6004	1.83447	0.000774639
MPV17L2	84769	1.19275	0.000785266
RBM4	5936	1.74171	0.000794475
RPL9	6133	1.76488	0.000801511
CLK2P	1197	1.26024	0.000808136
CYLD	1540	1.86574	0.000809452
TUBA1C	84790	1.22977	0.000815832
CHMP5	51510	1.15675	0.000821584
TBC1D9	23158	2.56035	0.000823976
HIP1	3092	2.0598	0.000831384
BET1L	51272	1.02065	0.000833196
SNX17	9784	1.39343	0.000835277
SIPA1L1	26037	2.22439	0.000837342
CD226	10666	1.75241	0.000840823
ICOSLG	23308	1.34132	0.000859401
MAP1LC3A	84557	1.03861	0.000861254
HDHD2	84064	1.06547	0.00086893
FAM57A	79850	1.27067	0.00087
RIPK1	8737	1.16408	0.000871969
MYH9	4627	1.18301	0.000878881
ACSL4	2182	2.023	0.000879885
MYO1B	4430	2.4084	0.000884485
RCAN1	1827	1.64785	0.000885835
CA2	760	-1.20788	0.00089568
TBK1	29110	1.17409	0.000899344
ARID5B	84159	2.71341	0.000899742
ARHGAP24	83478	1.38857	0.000911513
PRR13	54458	1.258	0.000937455
STOM	2040	1.09727	0.000954127
DNAJB5	25822	1.62732	0.000963091
TRGC2	6967	2.22954	0.000972695
EMILIN2	84034	1.02662	0.000975182
KIAA0040	9674	1.15061	0.000977094
DNAJB1	3337	1.0008	0.000984474
SERPINB2	5055	6.67583	0.000991805
SLAMF7	57823	1.82024	0.000997092
PVRL2	5819	1.57744	0.00100108
RFX5	5993	1.12774	0.00100124
LIMD1	8994	1.19873	0.00101695
ACSL5	51703	1.97325	0.00101752
EIF2B4	8890	1.22429	0.00104663
NDUFA9	4704	1.36928	0.00105087
TMEM39A	55254	1.05906	0.00105268
GMEB1	10691	1.14005	0.00105288
RIPK3	11035	1.10084	0.00106379
RNF216P1	441191	1.74032	0.00106554
FBXO6	26270	1.15031	0.00106569
C22orf42	150297	1.81668	0.00106736
USP42	84132	1.07579	0.00107957
CCL23	6368	1.56622	0.00109955
TPRA1	131601	1.43754	0.00110093
WASF2	10163	1.18659	0.00110224
SMARCA5	8467	1.32881	0.00110431
IFI35	3430	2.53808	0.00110486
CCL20	6364	6.98337	0.00110595
PARP12	64761	1.05404	0.00110842
TBC1D10A	83874	1.03807	0.00110874
CD48	962	1.39954	0.00111453
RTCB	51493	1.06238	0.00112926
UROD	7389	1.62396	0.00113245
CKLF	51192	-1.07772	0.0011555
TIA1	7072	1.03887	0.00116243
NFKBIE	4794	1.57969	0.00116473
ATOX1	475	1.14389	0.00116612
CSF1R	1436	1.2119	0.00118206
COPE	11316	1.31279	0.00119961
DENND4C	55667	-1.29821	0.00120095
AP1S1	1174	1.08383	0.00120415
NPTN	27020	1.036	0.00121139
PPP1R15A	23645	1.50189	0.00121987
TRAF3IP2	10758	1.44112	0.00122077
ATXN7L1	222255	1.48091	0.00122296
C5orf15	56951	2.06716	0.0012335
BAK1	578	1.53533	0.00123699
FAM49B	51571	1.08643	0.0012524
DCP1A	55802	2.15291	0.00125248
IL10RA	3587	1.7384	0.00125383
PER3	8863	-1.0184	0.00126559
RIPK2	8767	2.28632	0.00127573
PXDC1	221749	1.34021	0.00127596
PTPN22	26191	-1.92061	0.0012776
JAK3	3718	1.19963	0.00128165
SEPHS1	22929	1.06121	0.00128524
RRP7B	91695	1.58378	0.00130463
PTPN2	5771	1.83089	0.0013058
CSRNP1	64651	1.31939	0.00132351
SLC20A1	6574	-1.32749	0.00132472
SRSF2	6427	1.13704	0.00132507
SF3B5	83443	1.03667	0.00133331
DPM1	8813	1.53429	0.00134702
CD97	976	1.03603	0.0013604
EBF1	1879	1.09367	0.00136562
KCTD13	253980	1.27092	0.00137858
TOB1	10140	-1.27084	0.00138346
ARNTL2	56938	1.45937	0.0013862
SNAP29	9342	-1.31333	0.00139634
HIVEP2	3097	3.43767	0.00140501
RPRD2	23248	-1.3003	0.0014098
MED13L	23389	1.37459	0.00141443
RNF125	54941	-1.67473	0.00141482
AHR	196	1.46236	0.00142659
STAP2	55620	1.11986	0.0014327
SGK3	23678	1.16397	0.00143379
TUG1	55000	-1.00742	0.00144545
GPI	2821	1.09055	0.00144556
RNF114	55905	1.34201	0.0014587
RANBP10	57610	1.01219	0.00146144
MTMR14	64419	1.0862	0.0014716
DESI1	27351	1.1782	0.00147261
CD274	29126	2.67284	0.00147301
POLR3C	10623	2.17112	0.00148517
CCT5	22948	1.38553	0.00148559
RPL28	6158	1.35594	0.00150003
IGSF8	93185	1.39355	0.00151318
CD83	9308	1.08808	0.00151858
IFNGR1	3459	-1.21171	0.00153753
TNS1	7145	1.97722	0.00157145
BACH1	571	1.12377	0.00157205
CCL1	6346	7.4098	0.00157926
AGPAT9	84803	-1.0485	0.0015949
NBN	4683	2.82231	0.00159773
DIP2B	57609	1.16144	0.00160844
RPS15	6209	1.26342	0.00161081
DUSP10	11221	1.00283	0.00162036
STYXL1	51657	1.24154	0.00163132
LILRB2	10288	1.3121	0.00163554
UNC93B1	81622	1.1045	0.00164158
DPYSL2	1808	1.80922	0.00164248
PRCP	5547	-1.23851	0.00164531
HCK	3055	2.18418	0.00165217
TMEM51	55092	1.21466	0.00166612
C19orf43	79002	1.12522	0.00166755
CLP1	10978	1.30068	0.00166984
IRF1	3659	3.24565	0.00167182
NRP2	8828	1.02763	0.00167841
SESTD1	91404	1.61056	0.0016875
ITGB5	3693	1.20754	0.00169637
EIF3M	10480	1.17956	0.00169859
CYP27B1	1594	3.02216	0.00170255
TAP1	6890	2.52623	0.00171437
GFPT2	9945	2.02988	0.00171747
PSMA2	5683	-1.5967	0.00172112
PVR	5817	1.92825	0.00173012
LYN	4067	1.58334	0.00173207
SNAI1	6615	1.20247	0.00173409
IKBKE	9641	1.4516	0.00174796
REL	5966	1.27604	0.00175522
BAZ1A	11177	1.76821	0.00176042
HMOX1	3162	1.82478	0.00176155
MFSD5	84975	1.08509	0.0018073
TAX1BP3	30851	1.08603	0.0018105
MRPL14	64928	1.06459	0.00181142
MCL1	4170	1.07768	0.00181161
DGAT1	8694	1.13657	0.00181414
FNBP1	23048	1.13759	0.00182133
FOS	2353	2.37622	0.0018616
ABCF2	10061	1.04738	0.00186703
ECE1	1889	1.05172	0.00187576
ACTR1A	10121	1.29006	0.00188668
IL15RA	3601	3.1454	0.00188926
CXCL2	2920	2.9404	0.00189892
LHFP	10186	2.81034	0.00193027
CYBA	1535	1.4272	0.00194876
SERPINB9	5272	3.46565	0.00198714
NXF1	10482	1.49883	0.00200814
SLC46A3	283537	-1.39834	0.00201274
MCOLN2	255231	4.88658	0.00202669
C7orf49	78996	1.03333	0.00203936
PSME2	5721	1.47734	0.0020396
NDUFB3	4709	1.65255	0.00204366
DNAJC8	22826	2.06422	0.00205206
PI3	5266	1.00425	0.00206577
AKT1	207	1.37221	0.00206806
CHST2	9435	1.03439	0.00207188
PDP1	54704	1.03161	0.00207884
PILRA	29992	1.3877	0.00207992
PPIF	10105	1.36028	0.00208735
RILPL2	196383	2.57912	0.00209711
XRCC6BP1	91419	-1.1761	0.00210985
SNORD60	26788	1.28879	0.00212055
MRPL39	54148	1.36736	0.00212544
VAV1	7409	2.02139	0.00213674
DEXI	28955	-1.09782	0.00214963
N4BP1	9683	1.30213	0.00217998
ADM	133	2.90195	0.00221392
EIF2S3	1968	1.08772	0.00221586
CCBL2	56267	1.04093	0.00223381
CXCL5	6374	4.06932	0.00225027
FOPNL	123811	1.05525	0.00227524
PLAT	5327	1.07777	0.00228257
LIMK2	3985	2.19255	0.00228751
DPAGT1	1798	1.07358	0.00228846
CLEC4D	338339	1.16861	0.00229885
NAMPT	10135	2.66262	0.00230486
APBB1IP	54518	-1.04554	0.00230487
LDLRAP1	26119	-1.01997	0.0023052
RPL37A	6168	-1.23692	0.00230851
SNORD24	26820	1.33785	0.00232194
EDF1	8721	1.1117	0.00233386
TMEM170A	124491	1.1591	0.00234948
ORMDL2	29095	1.00848	0.00237447
TMEM109	79073	1.45748	0.00239117
SDC4	6385	1.69396	0.002392
BCL2A1	597	1.29799	0.00240635
NCAM1	4684	1.19764	0.00241586
GOSR1	9527	1.55603	0.00242431
TMEM140	55281	1.03832	0.00242576
HDAC1	3065	1.13052	0.00243099
HAT1	8520	1.0653	0.00248433
EIF3G	8666	1.27818	0.00249268
KIAA1598	57698	-1.17626	0.00251869
TDP2	51567	1.14038	0.00253642
SLAMF8	56833	-1.15027	0.00254188
CTSD	1509	-1.21409	0.00254886
ACO2	50	1.11071	0.00255069
PTPN7	5778	1.23805	0.0025817
EIF4H	7458	1.55403	0.00258432
UQCC2	84300	1.05706	0.00258517
CDC42SE2	56990	1.02146	0.00262638
TNFSF15	9966	3.03145	0.00265966
KLF4	9314	1.65841	0.0027048
ALAS1	211	1.20534	0.0027078
PWP1	11137	1.09479	0.00271731
TNFRSF21	27242	-1.48649	0.00273333
FAM210A	125228	1.50338	0.00273676
GSK3A	2931	1.04827	0.00276599
LY96	23643	-1.53919	0.00278863
GRAMD3	65983	2.03768	0.00280115
LRRC41	10489	1.3062	0.00280754
TSPO	706	1.10102	0.00280793
NXT2	55916	1.20943	0.00281897
NMT2	9397	1.09846	0.00282571
FNDC3B	64778	1.462	0.00282956
IL6	3569	7.85633	0.00284979
STX5	6811	1.56117	0.00287114
ABCF1	23	1.04061	0.00287825
ANXA7	310	1.07536	0.0028959
MYC	4609	1.10414	0.0029001
EPB41L3	23136	2.22837	0.00290566
DDX39B	7919	1.40982	0.00292727
TBL1X	6907	1.16811	0.00294199
ZDHHC9	51114	2.26715	0.00295574
TRERF1	55809	-1.0282	0.00295769
GPR64	10149	1.16101	0.00296486
CCDC59	29080	1.01185	0.00297705
SLC39A14	23516	2.00414	0.0029879
CASP7	840	1.48681	0.00299718
GLRX	2745	1.50072	0.0030167
MAP3K2	10746	-1.22676	0.00302766
PTGER2	5732	1.18382	0.00306012
PEAK1	79834	1.11259	0.00306963
S100A9	6280	1.44985	0.00310594
PPARG	5468	-1.12674	0.00311956
PHACTR2	9749	1.3753	0.00312628
TIMM10	26519	1.34022	0.00312766
MRPS11	64963	1.09053	0.00313465
PTGES	9536	1.47271	0.00316254
SLCO4A1	28231	2.12116	0.00317077
FBL	2091	1.53752	0.00317376
RPL3	6122	1.11758	0.00319614
TNF	7124	5.00028	0.00319934
FKBP5	2289	1.60866	0.00322582
AKT3	10000	2.24997	0.00323649
NSMCE4A	54780	1.13087	0.00325119
SEPT11	55752	1.10419	0.00325193
SPATS2L	26010	1.21515	0.00326264
LAMTOR1	55004	1.29235	0.00328825
FMN1	342184	1.41725	0.00330245
SOCS3	9021	3.03863	0.00331015
CNP	1267	1.75909	0.0033252
OGFRL1	79627	1.40636	0.00332767
FAM129A	116496	2.64292	0.0033469
AAR2	25980	1.14013	0.00334869
ITPR3	3710	1.41914	0.00335326
C19orf66	55337	1.02144	0.00339924
SNORA16A	692073	-1.72373	0.00339941
TLE4	7091	1.05074	0.0034209
PDE4B	5142	1.84542	0.00345971
PDLIM2	64236	1.16555	0.00347983
CLIP4	79745	-1.70005	0.00354448
RUNX1	861	1.33741	0.00358359
NOTCH3	4854	1.27082	0.00359757
NOB1	28987	1.13894	0.0036155
IL12B	3593	3.89804	0.00361713
MRPL28	10573	1.8626	0.00362571
RFTN1	23180	2.11766	0.00365526
SETD7	80854	-1.08761	0.0037123
VDR	7421	1.05782	0.0037147
MVD	4597	1.10125	0.00375183
FGD6	55785	-1.12253	0.00375242
CCRN4L	25819	1.0771	0.00375727
C1orf162	128346	-1.10051	0.00375865
ZBTB38	253461	1.07039	0.0037864
CERS5	91012	1.23451	0.00379444
RALY	22913	1.1455	0.00382083
IL23A	51561	5.59709	0.00384039
TLR7	51284	1.90501	0.0038893
ETS2	2114	2.62174	0.00391037
SF3B3	23450	1.12101	0.00393465
ACADVL	37	1.42415	0.00393905
PHF11	51131	1.91206	0.00396302
PML	5371	1.84959	0.00398364
SDHAF2	54949	1.12126	0.00401958
FAM65B	9750	1.025	0.00409067
NCS1	23413	1.25733	0.00415261
NMI	9111	1.82478	0.00419514
PPP2R3C	55012	1.01308	0.00419783
LRP12	29967	1.86896	0.00421784
ELOVL1	64834	1.68667	0.00426835
HCAR2	338442	1.90007	0.00430265
RHOC	389	1.05077	0.00431599
PIGK	10026	-1.13084	0.00432688
BANF1P3	100505506	1.03721	0.00436984
DYNC1I2	1781	1.37629	0.00437657
ANPEP	290	1.34063	0.00437747
PCGF5	84333	1.27301	0.00440104
ST3GAL4	6484	1.73209	0.00440384
PARP14	54625	3.38464	0.00440551
PDK1	5163	1.19438	0.00441689
RRAS	6237	1.15882	0.00443234
TLR2	7097	2.57796	0.00445575
BMP6	654	1.30847	0.00448901
SIGLEC7	27036	1.21607	0.00449797
PNPLA8	50640	1.01709	0.00452486
SPRYD3	84926	1.07825	0.00453498
IL4I1	259307	1.91012	0.00454487
SLC1A2	6506	3.13718	0.00457798
SLAMF1	6504	3.16852	0.00458414
TNFSF14	8740	-1.13631	0.00462963
TNIP3	79931	5.73481	0.00463433
CDK4	1019	1.14454	0.00467045
LSM4	25804	1.04173	0.00471191
VPS72	6944	1.5812	0.00471524
SCARF1	8578	1.46054	0.00473714
NFKBIZ	64332	2.40271	0.00475643
IER3	8870	4.17294	0.00476564
HMGN2P46	283651	1.32261	0.00483186
SRGAP1	57522	1.67681	0.00485208
SRXN1	140809	1.5633	0.00486177
ARMC9	80210	2.49727	0.00491852
SUCNR1	56670	-2.02307	0.0049211
S100A8	6279	1.04251	0.00492973
DYNC1H1	1778	1.24856	0.00493458
KLF8	11279	-1.10276	0.00495003
RAB8B	51762	1.22019	0.00495691
NKIRAS2	28511	1.36016	0.00497825
PPP1R15B	84919	1.0718	0.00514362
CDKN2A	1029	1.13692	0.00514474
CHMP1A	5119	1.27878	0.00518749
SLAMF6	114836	-1.9392	0.00519218
MRPL47	57129	1.30304	0.00519262
LST1	7940	1.73422	0.00537704
PIM2	11040	2.35246	0.00538768
MRPS6	64968	1.05941	0.00540195
HSPA6	3310	1.08831	0.00550066
CFB	629	2.6222	0.00553004
SESN3	143686	1.44319	0.00555946
SNX9	51429	1.06558	0.00556131
SNN	8303	1.50453	0.00556701
MTMR1	8776	-1.18314	0.00559776
IL7R	3575	5.55068	0.00568502
TSPAN14	81619	1.63136	0.00571424
SLC39A8	64116	3.46717	0.00575585
CIRBP	1153	1.0819	0.00589187
TBC1D2	55357	-1.16291	0.00594584
CXCR4	7852	-1.01103	0.00597374
CARS2	79587	1.33527	0.00598518
SIGLEC9	27180	1.51771	0.0059949
SLC41A2	84102	2.01385	0.00603772
CRIM1	51232	2.35184	0.00607377
RARA	5914	1.13186	0.0061112
HRH1	3269	1.15581	0.00612464
HIF1A	3091	1.34864	0.00612785
BNIP3	664	3.45263	0.00613715
RNF19A	25897	2.04973	0.00618065
ALDH1B1	219	1.18041	0.00620102
MTUS1	57509	-1.0693	0.00625295
GTF2E1	2960	1.16524	0.00640789
ANKRD13A	88455	1.02807	0.00640936
CRIP1	1396	1.31839	0.00643916
ARHGAP18	93663	-1.34765	0.00650424
CUL1	8454	1.13763	0.00650999
GPR34	2857	-1.4386	0.00652647
ATP5L	10632	1.10881	0.00654225
DEGS1	8560	1.32951	0.00655681
LY75	4065	1.25554	0.00656744
RLF	6018	1.06942	0.00668575
SRSF3	6428	1.07792	0.00670037
PLSCR1	5359	1.93596	0.00670064
XPOT	11260	-2.16126	0.0067968
DTX3L	151636	1.55041	0.00690781
RPL23	9349	-1.33238	0.00691717
PCCB	5096	1.05778	0.00696989
TM6SF1	53346	-1.07873	0.0070076
KPNA2	3838	1.31634	0.00703794
FAXDC2	10826	-1.20205	0.00708829
CCL2	6347	2.41512	0.00711195
DIRAS2	54769	1.20006	0.00714862
CPNE8	144402	1.10663	0.00717039
BIRC2	329	1.15573	0.00720016
EDEM1	9695	1.44447	0.0072461
DSE	29940	1.33231	0.00726783
OTUB1	55611	1.38639	0.00730224
SAMD9L	219285	2.68617	0.00731416
PRPF4B	8899	1.2838	0.00735464
SOAT1	6646	-1.03677	0.00736725
GPR141	353345	1.88976	0.00737891
WASH3P	374666	1.10517	0.00747443
SLC16A10	117247	-1.57023	0.00747669
SLC29A3	55315	-1.31355	0.00753797
TAB3	257397	1.11669	0.00757126
EIF3F	8665	1.60656	0.00760826
CD38	952	2.65539	0.00763238
NOD2	64127	1.19601	0.00765863
G6PC3	92579	1.00368	0.00767596
SBDS	51119	1.24931	0.00767808
AKR1C2	1646	1.09736	0.00782881
IGFBP4	3487	1.36657	0.00782994
STAT2	6773	1.9514	0.00785664
PSD3	23362	1.53632	0.00787124
GLA	2717	1.54722	0.00787466
CSF2	1437	3.64924	0.00802749
SERPINE1	5054	2.15916	0.0080453
SNX12	29934	1.03678	0.00805073
RHOH	399	1.32585	0.00806521
KYNU	8942	1.05176	0.00815007
MARCH1	55016	1.73019	0.00815144
NR3C1	2908	1.119	0.00819707
CIAPIN1	57019	1.4624	0.00851638
NCAPH	23397	-3.01254	0.00856137
LYPLA2	11313	1.76531	0.00862736
TRIM16	10626	1.58626	0.00881199
ARRDC3	57561	2.12786	0.00887159
FAM20A	54757	1.13605	0.0088744
NR1H3	10062	-1.04374	0.00895985
IRG1	730249	3.98786	0.00899369
LILRB1	10859	1.103	0.00900367
G0S2	50486	3.61312	0.00911822
MAP3K8	1326	2.51758	0.00914961
IP6K1	9807	1.02589	0.00916478
P2RX7	5027	1.97789	0.00925236
MB21D2	151963	1.46101	0.00929122
IL1A	3552	4.20392	0.00930884
CCND1	595	-1.25075	0.00946056
CDC123	8872	1.29588	0.00958349
MBNL2	10150	-1.64824	0.00961079
APOE	348	-1.00545	0.00975499
SSTR2	6752	1.2058	0.00978819
LAMB1	3912	1.7678	0.0098072
BLZF1	8548	2.04139	0.00987872
RHOQ	23433	1.10898	0.00991068
ARF6	382	1.21276	0.00992301
DGKH	160851	1.06241	0.00992707
IL15	3600	1.09552	0.00999337
